# Supplementary material for: 3-(4-Bromo­phenyl­sulfin­yl)-5-fluoro-2-methyl-1-benzofuran
Source: Acta Crystallogr Sect E Struct Rep Online. 2012 Feb 17;68(Pt 3):o750–1. doi: 10.1107/S1600536812005715 (PMC3295518; doi:10.1107/S1600536812005715)
Supplement: Supplementary file 1 [file e-68-0o750-sup1.cif]

##############################################################################
#                                                                            #
# This CIF contains the data in a paper accepted for publication in          #
# Acta Crystallographica Section E. It conforms to the requirements of       #
# Notes for Authors for Acta Crystallographica Section E, and has been       #
# peer reviewed under the auspices of the IUCr Commission on Journals.       #
#                                                                            #
# Full details of the Crystallographic Information File format               #
# are given in the paper "The Crystallographic Information File (CIF):       #
# a New Standard Archive File for Crystallography" by S. R. Hall, F. H.      #
# Allen and I. D. Brown [Acta Cryst. (1991), A47, 655-685].                  #
#                                                                            #
# The current version of the core CIF dictionary is obtainable from          #
# ftp://ftp.iucr.org/pub/cif_core.dic.                                       #
#                                                                            #
# Software is freely available for graphical display of the structure(s)     #
# in this CIF. For information consult the CIF software page                 #
# http://www.iucr.org/resources/cif/software.                                #
#                                                                            #
# This file may be used for bona fide research purposes within the           #
# scientific community so long as proper attribution is given to the journal # 
# article from which it was obtained.                                        #
#                                                                            #
##############################################################################
data_global
_audit_creation_method     'form.cif (version 2.0)'
_journal_data_validation_number     ?
_journal_date_recd_electronic     2012-01-24
_journal_date_accepted     2012-02-09
_journal_name_full     'Acta Crystallographica, Section E'
_journal_year     2012
_journal_volume     68
_journal_issue      3
_journal_page_first     o750
_journal_page_last     o751
_journal_paper_category     QO
_journal_paper_doi     10.1107/S1600536812005715
_journal_coeditor_code     ZS2180
_publ_contact_author_name     'Prof. Uk Lee'
_publ_contact_author_address
;
 Department of Chemistry, Pukyong National University, 599-1 Daeyeon 3-dong
 Nam-gu, Busan 608-737, Republic of Korea
;
_publ_contact_author_email     'uklee@pknu.ac.kr'
_publ_contact_author_fax     '+82-51-629-5583'
_publ_contact_author_phone     '+82-51-629-5596'
_publ_section_title
;
3-(4-Bromophenylsulfinyl)-5-fluoro-2-methyl-1-benzofuran
;
loop_
    _publ_author_name
    _publ_author_address
    'Choi, Hong Dae'
;
 Department of Chemistry, Dongeui University, San 24 Kaya-dong Busanjin-gu,
 Busan 614-714, Republic of Korea
;
    'Seo, Pil Ja'
;
 Department of Chemistry, Dongeui University, San 24 Kaya-dong Busanjin-gu,
 Busan 614-714, Republic of Korea
;
    'Lee, Uk'
;
 Department of Chemistry, Pukyong National University, 599-1 Daeyeon 3-dong
 Nam-gu, Busan 608-737, Republic of Korea
;
data_I
_chemical_name_systematic
;
3-(4-Bromophenylsulfinyl)-5-fluoro-2-methyl-1-benzofuran
;
_chemical_name_common     ?
_chemical_formula_moiety     'C15 H10 Br F O2 S'
_chemical_formula_sum     'C15 H10 Br F O2 S'
_chemical_formula_iupac     'C15 H10 Br F O2 S'
_chemical_formula_weight     353.20
_chemical_melting_point_gt     382
_chemical_melting_point_lt     383
_symmetry_cell_setting     triclinic
_symmetry_space_group_name_H-M     'P -1'
_symmetry_space_group_name_Hall     '-P 1'
loop_
    _symmetry_equiv_pos_as_xyz
    'x, y, z'
    '-x, -y, -z'
_cell_length_a     9.65760(10)
_cell_length_b     11.9134(2)
_cell_length_c     13.5395(2)
_cell_angle_alpha     94.0380(10)
_cell_angle_beta     101.0960(10)
_cell_angle_gamma     112.6100(10)
_cell_volume     1393.13(3)
_cell_formula_units_Z     4
_cell_measurement_reflns_used     8290
_cell_measurement_theta_min     2.24
_cell_measurement_theta_max     27.18
_cell_measurement_temperature     173(2)
_exptl_crystal_description     'block'
_exptl_crystal_colour     'colourless'
_exptl_crystal_size_max     0.339
_exptl_crystal_size_mid     0.265
_exptl_crystal_size_min     0.167
_exptl_crystal_density_diffrn     1.684
_exptl_crystal_density_meas     ?
_exptl_crystal_density_method     'not measured'
_exptl_crystal_F_000     704
_exptl_absorpt_coefficient_mu     3.109
_exptl_absorpt_correction_type     multi-scan
_exptl_absorpt_process_details     '(<i>SADABS</i>; Bruker, 2009)'
_exptl_absorpt_correction_T_min     0.5536
_exptl_absorpt_correction_T_max     0.7456
_exptl_special_details
;
;
_diffrn_ambient_temperature     173(2)
_diffrn_radiation_type     MoK\a
_diffrn_radiation_wavelength     0.71073
_diffrn_radiation_source     'rotating anode'
_diffrn_radiation_monochromator     'graphite multilayer'
_diffrn_measurement_device_type     'Bruker SMART APEXII CCD'
_diffrn_measurement_method     '\f and \w scans'
_diffrn_detector_area_resol_mean     10.0
_diffrn_reflns_number     24788
_diffrn_reflns_av_R_equivalents     0.0391
_diffrn_reflns_av_sigmaI/netI     0.0351
_diffrn_reflns_theta_min     1.55
_diffrn_reflns_theta_max     27.57
_diffrn_reflns_theta_full     27.57
_diffrn_measured_fraction_theta_max     0.997
_diffrn_measured_fraction_theta_full     0.997
_diffrn_reflns_limit_h_min     -12
_diffrn_reflns_limit_h_max     12
_diffrn_reflns_limit_k_min     -15
_diffrn_reflns_limit_k_max     15
_diffrn_reflns_limit_l_min     -17
_diffrn_reflns_limit_l_max     17
_diffrn_standards_number     0
_diffrn_standards_interval_count     .
_diffrn_standards_interval_time     .
_diffrn_standards_decay_%     ?
_refine_special_details
;
 Refinement of F^2^ against ALL reflections.  The weighted R-factor wR and
 goodness of fit S are based on F^2^, conventional R-factors R are based
 on F, with F set to zero for negative F^2^. The threshold expression of
 F^2^ > 2sigma(F^2^) is used only for calculating R-factors(gt) etc. and is
 not relevant to the choice of reflections for refinement.  R-factors based
 on F^2^ are statistically about twice as large as those based on F, and R-
 factors based on ALL data will be even larger.
;
_reflns_number_total     6444
_reflns_number_gt     4958
_reflns_threshold_expression     I>2\s(I)
_refine_ls_structure_factor_coef     Fsqd
_refine_ls_matrix_type     full
_refine_ls_R_factor_all     0.0519
_refine_ls_R_factor_gt     0.0351
_refine_ls_wR_factor_gt     0.0806
_refine_ls_wR_factor_ref     0.0873
_refine_ls_goodness_of_fit_ref     1.018
_refine_ls_restrained_S_all     1.018
_refine_ls_number_reflns     6444
_refine_ls_number_parameters     363
_refine_ls_number_restraints     0
_refine_ls_hydrogen_treatment     constr
_refine_ls_weighting_scheme     calc
_refine_ls_weighting_details
         'calc w=1/[\s^2^(Fo^2^)+(0.0348P)^2^+0.8229P] where P=(Fo^2^+2Fc^2^)/3'
_atom_sites_solution_hydrogens     difmap
_atom_sites_solution_primary     direct
_atom_sites_solution_secondary     difmap
_refine_ls_shift/su_max     0.001
_refine_ls_shift/su_mean     0.000
_refine_diff_density_max     0.488
_refine_diff_density_min     -0.730
_refine_ls_extinction_method     none
_refine_ls_extinction_coef     ?
loop_
    _atom_type_symbol
    _atom_type_description
    _atom_type_scat_dispersion_real
    _atom_type_scat_dispersion_imag
    _atom_type_scat_source
    'C' 'C' 0.0033 0.0016
                         'International Tables Vol C Tables 4.2.6.8 and 6.1.1.4'
    'H' 'H' 0.0000 0.0000
                         'International Tables Vol C Tables 4.2.6.8 and 6.1.1.4'
    'O' 'O' 0.0106 0.0060
                         'International Tables Vol C Tables 4.2.6.8 and 6.1.1.4'
    'F' 'F' 0.0171 0.0103
                         'International Tables Vol C Tables 4.2.6.8 and 6.1.1.4'
    'S' 'S' 0.1246 0.1234
                         'International Tables Vol C Tables 4.2.6.8 and 6.1.1.4'
    'Br' 'Br' -0.2901 2.4595
                         'International Tables Vol C Tables 4.2.6.8 and 6.1.1.4'
_computing_data_collection     '<i>APEX2</i> (Bruker, 2009)'
_computing_cell_refinement     '<i>SAINT</i> (Bruker, 2009)'
_computing_data_reduction     '<i>SAINT</i> (Bruker, 2009)'
_computing_structure_solution     '<i>SHELXS97</i> (Sheldrick, 2008)'
_computing_structure_refinement     '<i>SHELXL97</i> (Sheldrick, 2008)'
_computing_molecular_graphics
        '<i>ORTEP-3</i> (Farrugia, 1997) and <i>DIAMOND</i> (Brandenburg, 1998)'
_computing_publication_material     '<i>SHELXL97</i> (Sheldrick, 2008)'
loop_
    _atom_site_type_symbol
    _atom_site_label
    _atom_site_fract_x
    _atom_site_fract_y
    _atom_site_fract_z
    _atom_site_U_iso_or_equiv
    _atom_site_adp_type
    _atom_site_calc_flag
    _atom_site_refinement_flags
    _atom_site_occupancy
    _atom_site_symmetry_multiplicity
    _atom_site_disorder_assembly
    _atom_site_disorder_group
    Br Br1 -0.19888(4) 0.64684(3) 0.55467(2) 0.05801(11) Uani d . 1 2 . .
    S S1 0.27869(7) 0.41871(5) 0.74250(5) 0.03725(14) Uani d . 1 2 . .
    O O1 0.62608(18) 0.66639(14) 0.94699(13) 0.0358(4) Uani d . 1 2 . .
    O O2 0.1845(2) 0.30693(15) 0.78067(15) 0.0497(5) Uani d . 1 2 . .
    F F1 0.12944(19) 0.63331(15) 1.09105(13) 0.0607(5) Uani d . 1 2 . .
    C C1 0.4009(3) 0.5329(2) 0.84628(17) 0.0305(5) Uani d . 1 2 . .
    C C2 0.3666(3) 0.58567(19) 0.93269(16) 0.0282(4) Uani d . 1 2 . .
    C C3 0.2340(3) 0.5723(2) 0.96518(18) 0.0359(5) Uani d . 1 2 . .
    H H3 0.1341 0.5171 0.9271 0.043 Uiso calc R 1 2 . .
    C C4 0.2560(3) 0.6437(2) 1.05536(19) 0.0392(5) Uani d . 1 2 . .
    C C5 0.3978(3) 0.7245(2) 1.11426(18) 0.0406(6) Uani d . 1 2 . .
    H H5 0.4044 0.7711 1.1762 0.049 Uiso calc R 1 2 . .
    C C6 0.5302(3) 0.7375(2) 1.08299(18) 0.0376(5) Uani d . 1 2 . .
    H H6 0.6297 0.7920 1.1222 0.045 Uiso calc R 1 2 . .
    C C7 0.5101(3) 0.66719(19) 0.99181(17) 0.0309(5) Uani d . 1 2 . .
    C C8 0.5566(3) 0.5840(2) 0.85873(18) 0.0335(5) Uani d . 1 2 . .
    C C9 0.6600(3) 0.5691(3) 0.7962(2) 0.0472(6) Uani d . 1 2 . .
    H H15A 0.7009 0.6429 0.7647 0.071 Uiso calc R 1 2 . .
    H H15B 0.6019 0.4970 0.7428 0.071 Uiso calc R 1 2 . .
    H H15C 0.7457 0.5577 0.8396 0.071 Uiso calc R 1 2 . .
    C C10 0.1497(3) 0.4894(2) 0.69659(16) 0.0312(5) Uani d . 1 2 . .
    C C11 -0.0031(3) 0.4298(2) 0.69762(18) 0.0351(5) Uani d . 1 2 . .
    H H11 -0.0371 0.3567 0.7269 0.042 Uiso calc R 1 2 . .
    C C12 -0.1076(3) 0.4776(2) 0.65540(18) 0.0372(5) Uani d . 1 2 . .
    H H12 -0.2135 0.4382 0.6562 0.045 Uiso calc R 1 2 . .
    C C13 -0.0552(3) 0.5827(2) 0.61246(17) 0.0366(5) Uani d . 1 2 . .
    C C14 0.0986(3) 0.6429(2) 0.61141(18) 0.0417(6) Uani d . 1 2 . .
    H H14 0.1325 0.7160 0.5821 0.050 Uiso calc R 1 2 . .
    C C15 0.2025(3) 0.5955(2) 0.65345(18) 0.0389(5) Uani d . 1 2 . .
    H H15 0.3084 0.6350 0.6528 0.047 Uiso calc R 1 2 . .
    Br Br2 0.08498(5) 0.79746(3) -0.15733(2) 0.07262(12) Uani d . 1 1 . .
    S S2 0.28070(7) 1.09998(5) 0.29462(5) 0.03822(15) Uani d . 1 2 . .
    O O3 0.28658(18) 0.82877(14) 0.44327(12) 0.0327(3) Uani d . 1 2 . .
    O O4 0.4310(2) 1.20632(15) 0.30530(15) 0.0517(5) Uani d . 1 2 . .
    F F2 0.80169(17) 0.96487(15) 0.29759(12) 0.0505(4) Uani d . 1 2 . .
    C C16 0.3202(3) 0.98537(19) 0.35506(17) 0.0297(5) Uani d . 1 2 . .
    C C17 0.4479(2) 0.95086(18) 0.35492(16) 0.0275(4) Uani d . 1 2 . .
    C C18 0.5797(3) 0.9915(2) 0.31620(17) 0.0316(5) Uani d . 1 2 . .
    H H18 0.6039 1.0589 0.2796 0.038 Uiso calc R 1 2 . .
    C C19 0.6722(3) 0.9282(2) 0.33421(18) 0.0342(5) Uani d . 1 2 . .
    C C20 0.6434(3) 0.8299(2) 0.38744(18) 0.0357(5) Uani d . 1 2 . .
    H H20 0.7118 0.7896 0.3965 0.043 Uiso calc R 1 2 . .
    C C21 0.5147(3) 0.7908(2) 0.42724(17) 0.0345(5) Uani d . 1 2 . .
    H H21 0.4921 0.7240 0.4647 0.041 Uiso calc R 1 2 . .
    C C22 0.4202(2) 0.85308(19) 0.41017(16) 0.0287(5) Uani d . 1 2 . .
    C C23 0.2295(2) 0.91161(19) 0.40823(17) 0.0307(5) Uani d . 1 2 . .
    C C24 0.0814(3) 0.9007(2) 0.4318(2) 0.0407(6) Uani d . 1 2 . .
    H H24A 0.0626 0.9736 0.4169 0.061 Uiso calc R 1 2 . .
    H H24B 0.0869 0.8945 0.5041 0.061 Uiso calc R 1 2 . .
    H H24C -0.0031 0.8269 0.3900 0.061 Uiso calc R 1 2 . .
    C C25 0.2258(3) 1.0190(2) 0.16674(19) 0.0357(5) Uani d . 1 2 . .
    C C26 0.0802(3) 0.9237(2) 0.1333(2) 0.0427(6) Uani d . 1 2 . .
    H H26 0.0107 0.9038 0.1767 0.051 Uiso calc R 1 2 . .
    C C27 0.0376(3) 0.8582(2) 0.0363(2) 0.0495(7) Uani d . 1 2 . .
    H H27 -0.0615 0.7925 0.0122 0.059 Uiso calc R 1 2 . .
    C C28 0.1403(3) 0.8894(2) -0.0250(2) 0.0459(6) Uani d . 1 2 . .
    C C29 0.2847(3) 0.9855(2) 0.0071(2) 0.0462(6) Uani d . 1 2 . .
    H H29 0.3537 1.0057 -0.0367 0.055 Uiso calc R 1 2 . .
    C C30 0.3269(3) 1.0515(2) 0.1042(2) 0.0414(6) Uani d . 1 2 . .
    H H30 0.4248 1.1188 0.1274 0.050 Uiso calc R 1 2 . .
loop_
    _atom_site_aniso_label
    _atom_site_aniso_U_11
    _atom_site_aniso_U_22
    _atom_site_aniso_U_33
    _atom_site_aniso_U_12
    _atom_site_aniso_U_13
    _atom_site_aniso_U_23
    Br1 0.0696(2) 0.0880(2) 0.04255(16) 0.05785(19) 0.01397(14) 0.01981(14)
    S1 0.0372(3) 0.0393(3) 0.0347(3) 0.0205(3) 0.0007(3) -0.0048(2)
    O1 0.0243(8) 0.0350(8) 0.0434(9) 0.0086(7) 0.0046(7) 0.0069(7)
    O2 0.0450(11) 0.0296(8) 0.0623(12) 0.0122(8) -0.0068(9) 0.0031(8)
    F1 0.0488(10) 0.0662(10) 0.0585(10) 0.0102(8) 0.0284(8) -0.0102(8)
    C1 0.0279(11) 0.0346(11) 0.0290(11) 0.0135(9) 0.0048(9) 0.0058(9)
    C2 0.0289(11) 0.0261(10) 0.0261(10) 0.0089(9) 0.0032(9) 0.0052(8)
    C3 0.0259(12) 0.0381(12) 0.0338(12) 0.0045(10) 0.0050(10) 0.0000(10)
    C4 0.0362(13) 0.0401(13) 0.0379(13) 0.0092(11) 0.0154(11) 0.0035(10)
    C5 0.0509(16) 0.0361(12) 0.0276(12) 0.0124(12) 0.0065(11) -0.0001(10)
    C6 0.0374(13) 0.0305(11) 0.0336(12) 0.0075(10) -0.0022(10) 0.0020(9)
    C7 0.0272(11) 0.0284(10) 0.0342(12) 0.0100(9) 0.0025(9) 0.0089(9)
    C8 0.0331(12) 0.0332(11) 0.0389(12) 0.0171(10) 0.0088(10) 0.0131(10)
    C9 0.0398(15) 0.0505(15) 0.0619(18) 0.0232(13) 0.0228(13) 0.0177(13)
    C10 0.0335(12) 0.0347(11) 0.0228(10) 0.0147(10) 0.0013(9) -0.0024(9)
    C11 0.0367(13) 0.0334(11) 0.0342(12) 0.0146(10) 0.0072(10) 0.0012(9)
    C12 0.0296(12) 0.0421(13) 0.0375(13) 0.0143(11) 0.0060(10) -0.0016(10)
    C13 0.0452(14) 0.0496(14) 0.0235(11) 0.0304(12) 0.0043(10) 0.0036(10)
    C14 0.0516(16) 0.0463(14) 0.0338(13) 0.0231(13) 0.0155(12) 0.0137(11)
    C15 0.0362(13) 0.0467(14) 0.0347(12) 0.0167(11) 0.0105(10) 0.0073(11)
    Br2 0.0903(3) 0.0663(2) 0.03856(16) 0.01303(19) 0.00546(16) 0.00434(14)
    S2 0.0365(3) 0.0280(3) 0.0498(4) 0.0175(2) 0.0019(3) 0.0015(2)
    O3 0.0291(8) 0.0357(8) 0.0324(8) 0.0132(7) 0.0063(7) 0.0034(6)
    O4 0.0482(11) 0.0252(8) 0.0664(12) 0.0073(8) -0.0022(9) 0.0010(8)
    F2 0.0352(8) 0.0640(10) 0.0606(10) 0.0256(7) 0.0184(7) 0.0110(8)
    C16 0.0281(11) 0.0249(10) 0.0314(11) 0.0116(9) -0.0018(9) -0.0043(8)
    C17 0.0261(11) 0.0257(10) 0.0255(10) 0.0100(9) -0.0010(8) -0.0054(8)
    C18 0.0276(12) 0.0311(11) 0.0331(12) 0.0113(9) 0.0034(9) 0.0008(9)
    C19 0.0246(11) 0.0410(12) 0.0340(12) 0.0131(10) 0.0039(9) -0.0033(10)
    C20 0.0329(13) 0.0405(12) 0.0356(12) 0.0237(11) -0.0022(10) -0.0045(10)
    C21 0.0370(13) 0.0344(11) 0.0316(12) 0.0179(10) 0.0004(10) 0.0030(9)
    C22 0.0265(11) 0.0301(10) 0.0255(10) 0.0109(9) 0.0009(9) -0.0030(8)
    C23 0.0260(11) 0.0301(10) 0.0299(11) 0.0103(9) -0.0010(9) -0.0066(9)
    C24 0.0279(12) 0.0470(14) 0.0439(14) 0.0140(11) 0.0078(11) -0.0040(11)
    C25 0.0324(12) 0.0298(11) 0.0430(13) 0.0142(10) -0.0002(10) 0.0101(10)
    C26 0.0319(13) 0.0458(14) 0.0424(14) 0.0091(11) 0.0044(11) 0.0097(11)
    C27 0.0375(15) 0.0456(14) 0.0453(15) 0.0013(12) -0.0023(12) 0.0077(12)
    C28 0.0537(17) 0.0392(13) 0.0371(13) 0.0148(12) 0.0006(12) 0.0097(11)
    C29 0.0460(16) 0.0464(14) 0.0451(15) 0.0154(13) 0.0120(12) 0.0181(12)
    C30 0.0328(13) 0.0327(12) 0.0518(15) 0.0073(10) 0.0052(12) 0.0129(11)
_geom_special_details
;
 All esds (except the esd in the dihedral angle between two l.s. planes)
 are estimated using the full covariance matrix.  The cell esds are taken
 into account individually in the estimation of esds in distances, angles
 and torsion angles; correlations between esds in cell parameters are only
 used when they are defined by crystal symmetry.  An approximate (isotropic)
 treatment of cell esds is used for estimating esds involving l.s. planes.
;
loop_
    _geom_bond_atom_site_label_1
    _geom_bond_atom_site_label_2
    _geom_bond_site_symmetry_2
    _geom_bond_distance
    _geom_bond_publ_flag
    Br1 C13 . 1.898(2) ?
    S1 O2 . 1.4881(19) ?
    S1 C1 . 1.754(2) ?
    S1 C10 . 1.797(2) ?
    O1 C8 . 1.364(3) ?
    O1 C7 . 1.375(3) ?
    F1 C4 . 1.365(3) ?
    C1 C8 . 1.358(3) ?
    C1 C2 . 1.442(3) ?
    C2 C3 . 1.388(3) ?
    C2 C7 . 1.391(3) ?
    C3 C4 . 1.369(3) ?
    C3 H3 . 0.9500 ?
    C4 C5 . 1.377(4) ?
    C5 C6 . 1.379(4) ?
    C5 H5 . 0.9500 ?
    C6 C7 . 1.379(3) ?
    C6 H6 . 0.9500 ?
    C8 C9 . 1.479(3) ?
    C9 H15A . 0.9800 ?
    C9 H15B . 0.9800 ?
    C9 H15C . 0.9800 ?
    C10 C11 . 1.373(3) ?
    C10 C15 . 1.386(3) ?
    C11 C12 . 1.391(3) ?
    C11 H11 . 0.9500 ?
    C12 C13 . 1.375(3) ?
    C12 H12 . 0.9500 ?
    C13 C14 . 1.382(4) ?
    C14 C15 . 1.382(4) ?
    C14 H14 . 0.9500 ?
    C15 H15 . 0.9500 ?
    Br2 C28 . 1.897(3) ?
    S2 O4 . 1.4876(19) ?
    S2 C16 . 1.766(2) ?
    S2 C25 . 1.797(3) ?
    O3 C23 . 1.374(3) ?
    O3 C22 . 1.380(3) ?
    F2 C19 . 1.360(3) ?
    C16 C23 . 1.341(3) ?
    C16 C17 . 1.442(3) ?
    C17 C18 . 1.395(3) ?
    C17 C22 . 1.396(3) ?
    C18 C19 . 1.373(3) ?
    C18 H18 . 0.9500 ?
    C19 C20 . 1.383(3) ?
    C20 C21 . 1.379(3) ?
    C20 H20 . 0.9500 ?
    C21 C22 . 1.379(3) ?
    C21 H21 . 0.9500 ?
    C23 C24 . 1.484(3) ?
    C24 H24A . 0.9800 ?
    C24 H24B . 0.9800 ?
    C24 H24C . 0.9800 ?
    C25 C30 . 1.377(4) ?
    C25 C26 . 1.388(3) ?
    C26 C27 . 1.380(4) ?
    C26 H26 . 0.9500 ?
    C27 C28 . 1.374(4) ?
    C27 H27 . 0.9500 ?
    C28 C29 . 1.384(4) ?
    C29 C30 . 1.383(4) ?
    C29 H29 . 0.9500 ?
    C30 H30 . 0.9500 ?
loop_
    _geom_angle_atom_site_label_1
    _geom_angle_atom_site_label_2
    _geom_angle_atom_site_label_3
    _geom_angle_site_symmetry_1
    _geom_angle_site_symmetry_3
    _geom_angle
    _geom_angle_publ_flag
    O2 S1 C1 . . 109.43(11) ?
    O2 S1 C10 . . 105.77(11) ?
    C1 S1 C10 . . 98.65(10) ?
    C8 O1 C7 . . 106.70(17) ?
    C8 C1 C2 . . 107.5(2) ?
    C8 C1 S1 . . 121.82(18) ?
    C2 C1 S1 . . 130.60(17) ?
    C3 C2 C7 . . 119.7(2) ?
    C3 C2 C1 . . 135.9(2) ?
    C7 C2 C1 . . 104.4(2) ?
    C4 C3 C2 . . 115.9(2) ?
    C4 C3 H3 . . 122.0 ?
    C2 C3 H3 . . 122.0 ?
    C3 C4 F1 . . 118.2(2) ?
    C3 C4 C5 . . 124.7(2) ?
    F1 C4 C5 . . 117.1(2) ?
    C4 C5 C6 . . 119.8(2) ?
    C4 C5 H5 . . 120.1 ?
    C6 C5 H5 . . 120.1 ?
    C5 C6 C7 . . 116.4(2) ?
    C5 C6 H6 . . 121.8 ?
    C7 C6 H6 . . 121.8 ?
    O1 C7 C6 . . 125.7(2) ?
    O1 C7 C2 . . 110.70(19) ?
    C6 C7 C2 . . 123.6(2) ?
    C1 C8 O1 . . 110.7(2) ?
    C1 C8 C9 . . 133.1(2) ?
    O1 C8 C9 . . 116.3(2) ?
    C8 C9 H15A . . 109.5 ?
    C8 C9 H15B . . 109.5 ?
    H15A C9 H15B . . 109.5 ?
    C8 C9 H15C . . 109.5 ?
    H15A C9 H15C . . 109.5 ?
    H15B C9 H15C . . 109.5 ?
    C11 C10 C15 . . 121.6(2) ?
    C11 C10 S1 . . 118.17(18) ?
    C15 C10 S1 . . 119.95(18) ?
    C10 C11 C12 . . 119.4(2) ?
    C10 C11 H11 . . 120.3 ?
    C12 C11 H11 . . 120.3 ?
    C13 C12 C11 . . 118.9(2) ?
    C13 C12 H12 . . 120.5 ?
    C11 C12 H12 . . 120.5 ?
    C14 C13 C12 . . 121.8(2) ?
    C14 C13 Br1 . . 119.60(18) ?
    C12 C13 Br1 . . 118.60(19) ?
    C13 C14 C15 . . 119.3(2) ?
    C13 C14 H14 . . 120.4 ?
    C15 C14 H14 . . 120.4 ?
    C14 C15 C10 . . 119.0(2) ?
    C14 C15 H15 . . 120.5 ?
    C10 C15 H15 . . 120.5 ?
    O4 S2 C16 . . 107.26(11) ?
    O4 S2 C25 . . 107.02(12) ?
    C16 S2 C25 . . 96.12(10) ?
    C23 O3 C22 . . 106.26(17) ?
    C23 C16 C17 . . 107.87(19) ?
    C23 C16 S2 . . 124.12(17) ?
    C17 C16 S2 . . 127.99(18) ?
    C18 C17 C22 . . 119.4(2) ?
    C18 C17 C16 . . 136.2(2) ?
    C22 C17 C16 . . 104.42(19) ?
    C19 C18 C17 . . 116.0(2) ?
    C19 C18 H18 . . 122.0 ?
    C17 C18 H18 . . 122.0 ?
    F2 C19 C18 . . 117.8(2) ?
    F2 C19 C20 . . 117.6(2) ?
    C18 C19 C20 . . 124.6(2) ?
    C21 C20 C19 . . 119.5(2) ?
    C21 C20 H20 . . 120.2 ?
    C19 C20 H20 . . 120.2 ?
    C20 C21 C22 . . 116.9(2) ?
    C20 C21 H21 . . 121.6 ?
    C22 C21 H21 . . 121.6 ?
    C21 C22 O3 . . 126.0(2) ?
    C21 C22 C17 . . 123.6(2) ?
    O3 C22 C17 . . 110.39(18) ?
    C16 C23 O3 . . 111.06(19) ?
    C16 C23 C24 . . 132.7(2) ?
    O3 C23 C24 . . 116.2(2) ?
    C23 C24 H24A . . 109.5 ?
    C23 C24 H24B . . 109.5 ?
    H24A C24 H24B . . 109.5 ?
    C23 C24 H24C . . 109.5 ?
    H24A C24 H24C . . 109.5 ?
    H24B C24 H24C . . 109.5 ?
    C30 C25 C26 . . 121.3(2) ?
    C30 C25 S2 . . 120.24(18) ?
    C26 C25 S2 . . 118.5(2) ?
    C27 C26 C25 . . 119.3(3) ?
    C27 C26 H26 . . 120.3 ?
    C25 C26 H26 . . 120.3 ?
    C28 C27 C26 . . 119.1(2) ?
    C28 C27 H27 . . 120.5 ?
    C26 C27 H27 . . 120.5 ?
    C27 C28 C29 . . 122.0(3) ?
    C27 C28 Br2 . . 119.5(2) ?
    C29 C28 Br2 . . 118.5(2) ?
    C30 C29 C28 . . 118.8(3) ?
    C30 C29 H29 . . 120.6 ?
    C28 C29 H29 . . 120.6 ?
    C25 C30 C29 . . 119.4(2) ?
    C25 C30 H30 . . 120.3 ?
    C29 C30 H30 . . 120.3 ?
loop_
    _geom_torsion_atom_site_label_1
    _geom_torsion_atom_site_label_2
    _geom_torsion_atom_site_label_3
    _geom_torsion_atom_site_label_4
    _geom_torsion_site_symmetry_1
    _geom_torsion_site_symmetry_2
    _geom_torsion_site_symmetry_3
    _geom_torsion_site_symmetry_4
    _geom_torsion
    _geom_torsion_publ_flag
    O2 S1 C1 C8 . . . . 122.96(19) ?
    C10 S1 C1 C8 . . . . -126.85(19) ?
    O2 S1 C1 C2 . . . . -53.8(2) ?
    C10 S1 C1 C2 . . . . 56.4(2) ?
    C8 C1 C2 C3 . . . . -179.5(3) ?
    S1 C1 C2 C3 . . . . -2.5(4) ?
    C8 C1 C2 C7 . . . . 0.1(2) ?
    S1 C1 C2 C7 . . . . 177.15(17) ?
    C7 C2 C3 C4 . . . . 0.5(3) ?
    C1 C2 C3 C4 . . . . -179.9(2) ?
    C2 C3 C4 F1 . . . . -179.5(2) ?
    C2 C3 C4 C5 . . . . -0.6(4) ?
    C3 C4 C5 C6 . . . . 0.1(4) ?
    F1 C4 C5 C6 . . . . 179.0(2) ?
    C4 C5 C6 C7 . . . . 0.5(3) ?
    C8 O1 C7 C6 . . . . 179.6(2) ?
    C8 O1 C7 C2 . . . . 0.0(2) ?
    C5 C6 C7 O1 . . . . 179.9(2) ?
    C5 C6 C7 C2 . . . . -0.6(3) ?
    C3 C2 C7 O1 . . . . 179.63(19) ?
    C1 C2 C7 O1 . . . . -0.1(2) ?
    C3 C2 C7 C6 . . . . 0.0(3) ?
    C1 C2 C7 C6 . . . . -179.7(2) ?
    C2 C1 C8 O1 . . . . -0.1(2) ?
    S1 C1 C8 O1 . . . . -177.45(15) ?
    C2 C1 C8 C9 . . . . -178.9(2) ?
    S1 C1 C8 C9 . . . . 3.7(4) ?
    C7 O1 C8 C1 . . . . 0.0(2) ?
    C7 O1 C8 C9 . . . . 179.08(19) ?
    O2 S1 C10 C11 . . . . -4.0(2) ?
    C1 S1 C10 C11 . . . . -117.14(19) ?
    O2 S1 C10 C15 . . . . -178.55(18) ?
    C1 S1 C10 C15 . . . . 68.3(2) ?
    C15 C10 C11 C12 . . . . -0.7(3) ?
    S1 C10 C11 C12 . . . . -175.12(17) ?
    C10 C11 C12 C13 . . . . 0.8(3) ?
    C11 C12 C13 C14 . . . . -0.9(4) ?
    C11 C12 C13 Br1 . . . . 179.82(17) ?
    C12 C13 C14 C15 . . . . 0.8(4) ?
    Br1 C13 C14 C15 . . . . -179.88(18) ?
    C13 C14 C15 C10 . . . . -0.7(4) ?
    C11 C10 C15 C14 . . . . 0.6(3) ?
    S1 C10 C15 C14 . . . . 174.96(18) ?
    O4 S2 C16 C23 . . . . 143.29(19) ?
    C25 S2 C16 C23 . . . . -106.7(2) ?
    O4 S2 C16 C17 . . . . -38.7(2) ?
    C25 S2 C16 C17 . . . . 71.3(2) ?
    C23 C16 C17 C18 . . . . -178.5(2) ?
    S2 C16 C17 C18 . . . . 3.2(4) ?
    C23 C16 C17 C22 . . . . 0.7(2) ?
    S2 C16 C17 C22 . . . . -177.64(16) ?
    C22 C17 C18 C19 . . . . 1.5(3) ?
    C16 C17 C18 C19 . . . . -179.4(2) ?
    C17 C18 C19 F2 . . . . 179.93(19) ?
    C17 C18 C19 C20 . . . . -0.4(3) ?
    F2 C19 C20 C21 . . . . 179.0(2) ?
    C18 C19 C20 C21 . . . . -0.7(4) ?
    C19 C20 C21 C22 . . . . 0.6(3) ?
    C20 C21 C22 O3 . . . . -179.97(19) ?
    C20 C21 C22 C17 . . . . 0.6(3) ?
    C23 O3 C22 C21 . . . . -179.3(2) ?
    C23 O3 C22 C17 . . . . 0.2(2) ?
    C18 C17 C22 C21 . . . . -1.6(3) ?
    C16 C17 C22 C21 . . . . 179.0(2) ?
    C18 C17 C22 O3 . . . . 178.83(18) ?
    C16 C17 C22 O3 . . . . -0.5(2) ?
    C17 C16 C23 O3 . . . . -0.6(2) ?
    S2 C16 C23 O3 . . . . 177.83(14) ?
    C17 C16 C23 C24 . . . . -178.0(2) ?
    S2 C16 C23 C24 . . . . 0.4(4) ?
    C22 O3 C23 C16 . . . . 0.2(2) ?
    C22 O3 C23 C24 . . . . 178.11(18) ?
    O4 S2 C25 C30 . . . . 7.5(2) ?
    C16 S2 C25 C30 . . . . -102.7(2) ?
    O4 S2 C25 C26 . . . . -172.55(18) ?
    C16 S2 C25 C26 . . . . 77.3(2) ?
    C30 C25 C26 C27 . . . . 1.7(4) ?
    S2 C25 C26 C27 . . . . -178.2(2) ?
    C25 C26 C27 C28 . . . . -0.3(4) ?
    C26 C27 C28 C29 . . . . -0.8(4) ?
    C26 C27 C28 Br2 . . . . 178.5(2) ?
    C27 C28 C29 C30 . . . . 0.3(4) ?
    Br2 C28 C29 C30 . . . . -178.88(19) ?
    C26 C25 C30 C29 . . . . -2.1(4) ?
    S2 C25 C30 C29 . . . . 177.82(19) ?
    C28 C29 C30 C25 . . . . 1.1(4) ?
loop_
    _geom_hbond_atom_site_label_D
    _geom_hbond_atom_site_label_H
    _geom_hbond_atom_site_label_A
    _geom_hbond_site_symmetry_A
    _geom_hbond_distance_DH
    _geom_hbond_distance_HA
    _geom_hbond_distance_DA
    _geom_hbond_angle_DHA
    C3 H3 F1 2_567 0.95 2.44 3.316(3) 153.9
    C15 H15 O4 2_676 0.95 2.42 3.323(3) 158.1
    C24 H24C O2 2_566 0.98 2.59 3.502(3) 154.1
    C5 H5 Cg1 1_556 0.95 2.74 3.612(3) 153.7
_iucr_refine_instructions_details
;
TITL 1154 IN P-1
CELL  0.71073  9.65760 11.91340 13.53950 94.03800 101.09600 112.61000
ZERR 4  0.00010  0.00020  0.00020  0.00100  0.00100  0.00100
LATT 1
SFAC C H O F S BR
UNIT 60 40 8 4 4 4
TEMP -100
PLAN 30
FMAP 2
L.S. 15
ACTA
MPLA 9 C1 C2 C3 C4 C5 C6 C7 O1 C8
MPLA 6  C10 C11 C12 C13 C14 C15
MPLA 9 C16 C17 C18 C19 C20 C21 C22 O3 C23
MPLA 6 C25 C26 C27 C28 C29 C30
EQIV $1 -x, 1-y, 2-z
EQIV $2 1-x, 2-y, 1-z
EQIV $3 -x, 1-y, 1-z
HTAB C3  F1_$1
HTAB C15  O4_$2
HTAB C24  O2_$3
BOND $H
CONF
WGHT    0.034800    0.822900
FVAR       0.14622
BR1   6   -0.198875    0.646843    0.554673    11.00000    0.06955    0.08799 =
         0.04255    0.01981    0.01397    0.05785
S1    5    0.278689    0.418705    0.742499    11.00000    0.03719    0.03934 =
         0.03467   -0.00483    0.00074    0.02047
O1    3    0.626076    0.666386    0.946990    11.00000    0.02428    0.03504 =
         0.04341    0.00690    0.00461    0.00864
O2    3    0.184507    0.306926    0.780674    11.00000    0.04496    0.02960 =
         0.06229    0.00310   -0.00683    0.01224
F1    4    0.129438    0.633313    1.091050    11.00000    0.04879    0.06617 =
         0.05852   -0.01024    0.02844    0.01022
C1    1    0.400891    0.532908    0.846283    11.00000    0.02790    0.03464 =
         0.02902    0.00579    0.00476    0.01349
C2    1    0.366577    0.585666    0.932691    11.00000    0.02885    0.02614 =
         0.02605    0.00520    0.00321    0.00893
C3    1    0.234014    0.572331    0.965175    11.00000    0.02594    0.03806 =
         0.03380   -0.00003    0.00503    0.00453
AFIX  43
H3    2    0.134101    0.517055    0.927114    11.00000   -1.20000
AFIX   0
C4    1    0.256027    0.643659    1.055363    11.00000    0.03616    0.04010 =
         0.03789    0.00349    0.01544    0.00923
C5    1    0.397790    0.724474    1.114257    11.00000    0.05089    0.03614 =
         0.02759   -0.00006    0.00650    0.01244
AFIX  43
H5    2    0.404419    0.771101    1.176204    11.00000   -1.20000
AFIX   0
C6    1    0.530164    0.737501    1.082994    11.00000    0.03743    0.03049 =
         0.03365    0.00198   -0.00215    0.00747
AFIX  43
H6    2    0.629737    0.791964    1.122167    11.00000   -1.20000
AFIX   0
C7    1    0.510138    0.667191    0.991807    11.00000    0.02717    0.02839 =
         0.03422    0.00885    0.00252    0.00996
C8    1    0.556568    0.584034    0.858729    11.00000    0.03314    0.03323 =
         0.03886    0.01311    0.00882    0.01708
C9    1    0.659982    0.569149    0.796198    11.00000    0.03980    0.05053 =
         0.06195    0.01769    0.02282    0.02319
AFIX 137
H15A  2    0.700865    0.642870    0.764677    11.00000   -1.50000
H15B  2    0.601946    0.497042    0.742850    11.00000   -1.50000
H15C  2    0.745678    0.557669    0.839623    11.00000   -1.50000
AFIX   0
C10   1    0.149704    0.489376    0.696585    11.00000    0.03351    0.03471 =
         0.02276   -0.00239    0.00130    0.01474
C11   1   -0.003081    0.429833    0.697621    11.00000    0.03666    0.03344 =
         0.03423    0.00124    0.00719    0.01463
AFIX  43
H11   2   -0.037068    0.356720    0.726903    11.00000   -1.20000
AFIX   0
C12   1   -0.107632    0.477558    0.655397    11.00000    0.02959    0.04213 =
         0.03749   -0.00164    0.00597    0.01433
AFIX  43
H12   2   -0.213545    0.438173    0.656201    11.00000   -1.20000
AFIX   0
C13   1   -0.055169    0.582704    0.612461    11.00000    0.04519    0.04962 =
         0.02348    0.00360    0.00431    0.03043
C14   1    0.098592    0.642853    0.611407    11.00000    0.05159    0.04628 =
         0.03379    0.01373    0.01546    0.02313
AFIX  43
H14   2    0.132493    0.715954    0.582100    11.00000   -1.20000
AFIX   0
C15   1    0.202474    0.595490    0.653452    11.00000    0.03618    0.04673 =
         0.03473    0.00734    0.01054    0.01674
AFIX  43
H15   2    0.308432    0.635038    0.652809    11.00000   -1.20000
AFIX   0
BR2   6    0.084975    0.797460   -0.157327    11.00000    0.09029    0.06628 =
         0.03856    0.00434    0.00546    0.01303
S2    5    0.280704    1.099985    0.294622    11.00000    0.03652    0.02798 =
         0.04983    0.00149    0.00190    0.01752
O3    3    0.286580    0.828770    0.443267    11.00000    0.02909    0.03571 =
         0.03240    0.00341    0.00632    0.01318
O4    3    0.431044    1.206324    0.305295    11.00000    0.04816    0.02517 =
         0.06645    0.00096   -0.00221    0.00730
F2    4    0.801693    0.964871    0.297586    11.00000    0.03522    0.06405 =
         0.06064    0.01101    0.01839    0.02556
C16   1    0.320227    0.985369    0.355059    11.00000    0.02809    0.02495 =
         0.03144   -0.00432   -0.00176    0.01164
C17   1    0.447914    0.950862    0.354924    11.00000    0.02613    0.02568 =
         0.02552   -0.00538   -0.00100    0.01004
C18   1    0.579661    0.991476    0.316201    11.00000    0.02759    0.03109 =
         0.03311    0.00082    0.00338    0.01126
AFIX  43
H18   2    0.603936    1.058906    0.279560    11.00000   -1.20000
AFIX   0
C19   1    0.672158    0.928168    0.334212    11.00000    0.02457    0.04103 =
         0.03395   -0.00333    0.00388    0.01311
C20   1    0.643372    0.829891    0.387436    11.00000    0.03290    0.04053 =
         0.03556   -0.00453   -0.00223    0.02369
AFIX  43
H20   2    0.711798    0.789636    0.396497    11.00000   -1.20000
AFIX   0
C21   1    0.514663    0.790776    0.427241    11.00000    0.03696    0.03441 =
         0.03161    0.00304    0.00044    0.01795
AFIX  43
H21   2    0.492134    0.724034    0.464668    11.00000   -1.20000
AFIX   0
C22   1    0.420196    0.853076    0.410174    11.00000    0.02648    0.03008 =
         0.02552   -0.00302    0.00088    0.01088
C23   1    0.229467    0.911614    0.408228    11.00000    0.02604    0.03005 =
         0.02988   -0.00661   -0.00105    0.01030
C24   1    0.081426    0.900723    0.431818    11.00000    0.02794    0.04703 =
         0.04394   -0.00396    0.00780    0.01397
AFIX 137
H24A  2    0.062640    0.973648    0.416886    11.00000   -1.50000
H24B  2    0.086936    0.894458    0.504135    11.00000   -1.50000
H24C  2   -0.003067    0.826871    0.390012    11.00000   -1.50000
AFIX   0
C25   1    0.225846    1.019002    0.166745    11.00000    0.03240    0.02978 =
         0.04299    0.01013   -0.00015    0.01424
C26   1    0.080234    0.923700    0.133270    11.00000    0.03191    0.04579 =
         0.04244    0.00973    0.00440    0.00906
AFIX  43
H26   2    0.010672    0.903772    0.176699    11.00000   -1.20000
AFIX   0
C27   1    0.037576    0.858220    0.036281    11.00000    0.03746    0.04559 =
         0.04530    0.00775   -0.00231    0.00126
AFIX  43
H27   2   -0.061462    0.792483    0.012203    11.00000   -1.20000
AFIX   0
C28   1    0.140262    0.889373   -0.025000    11.00000    0.05367    0.03920 =
         0.03711    0.00969    0.00060    0.01477
C29   1    0.284743    0.985459    0.007139    11.00000    0.04604    0.04642 =
         0.04511    0.01805    0.01204    0.01538
AFIX  43
H29   2    0.353733    1.005695   -0.036664    11.00000   -1.20000
AFIX   0
C30   1    0.326933    1.051516    0.104160    11.00000    0.03281    0.03266 =
         0.05182    0.01290    0.00515    0.00733
AFIX  43
H30   2    0.424847    1.118761    0.127417    11.00000   -1.20000
HKLF 4
REM  1154 IN P-1
REM R1 =  0.0351 for   4958 Fo > 4sig(Fo)  and  0.0519 for all   6444 data
REM    363 parameters refined using      0 restraints
END
WGHT      0.0402      0.6048
REM Highest difference peak  0.488,  deepest hole -0.730,  1-sigma level  0.074
Q1    1   0.1827  0.8142 -0.1360  11.00000  0.05    0.49
Q2    1  -0.2753  0.5598  0.5373  11.00000  0.05    0.48
Q3    1   0.1283  0.8764 -0.1385  11.00000  0.05    0.41
Q4    1   0.6026  0.5644  0.8311  11.00000  0.05    0.27
Q5    1   0.6553  0.6069  0.7239  11.00000  0.05    0.25
Q6    1   0.2036  0.4553  0.7175  11.00000  0.05    0.24
Q7    1   0.4848  0.5207  0.8597  11.00000  0.05    0.24
Q8    1   0.4445  0.9161  0.3911  11.00000  0.05    0.23
Q9    1   0.2624  1.0594  0.1307  11.00000  0.05    0.23
Q10   1  -0.2977  0.4774  0.5189  11.00000  0.05    0.22
Q11   1   0.0797  0.6380  1.0453  11.00000  0.05    0.22
Q12   1   0.5014  0.9587  0.3127  11.00000  0.05    0.21
Q13   1   0.7118  0.6805  0.6701  11.00000  0.05    0.21
Q14   1   0.1447  0.8793  0.3981  11.00000  0.05    0.21
Q15   1   0.3038  1.0307  0.3248  11.00000  0.05    0.21
Q16   1   0.3623  0.3994  0.7062  11.00000  0.05    0.20
Q17   1   0.4838  0.4917  0.5565  11.00000  0.05    0.20
Q18   1   0.0720  0.4395  0.6693  11.00000  0.05    0.20
Q19   1   0.3453  0.4867  0.8045  11.00000  0.05    0.20
Q20   1   0.2990  0.9773  0.4240  11.00000  0.05    0.20
Q21   1   0.1769  0.7858  0.6817  11.00000  0.05    0.20
Q22   1   0.1892  0.9349  0.4352  11.00000  0.05    0.20
Q23   1   0.1591  0.8429  0.6245  11.00000  0.05    0.20
Q24   1  -0.0761  0.5284  0.7779  11.00000  0.05    0.20
Q25   1   0.7525  0.6453  0.8070  11.00000  0.05    0.20
Q26   1   0.0554  0.7346  0.0371  11.00000  0.05    0.19
Q27   1   0.3626  0.5480  0.8910  11.00000  0.05    0.19
Q28   1  -0.0395  0.4718  0.7002  11.00000  0.05    0.19
Q29   1   0.0637  0.7959  0.3162  11.00000  0.05    0.19
Q30   1   0.4731  1.2592  0.3443  11.00000  0.05    0.19
;
