# Supplementary material for: 3-(4-Bromo­phenyl­sulfin­yl)-5-fluoro-2-methyl-1-benzofuran
Source: Acta Crystallogr Sect E Struct Rep Online. 2012 Feb 17;68(Pt 3):o750–1. doi: 10.1107/S1600536812005715 (PMC3295518; doi:10.1107/S1600536812005715)
Supplement: Supplementary file 2 [file e-68-0o750-Isup2.hkl]

# 
# h,k,l, Fc-squared, Fo-squared, sigma(Fo-squared) and status flag 
# 
data_I
_shelx_title ' 1154 IN P-1' 
_shelx_refln_list_code          4 
_shelx_F_calc_maximum      234.92 
_exptl_crystal_F_000       704.00 
_reflns_d_resolution_high  0.7678 
 
loop_ 
 _symmetry_equiv_pos_as_xyz 
 'x, y, z' 
 '-x, -y, -z' 
 
_cell_length_a     9.6576 
_cell_length_b    11.9134 
_cell_length_c    13.5395 
_cell_angle_alpha  94.038 
_cell_angle_beta  101.096 
_cell_angle_gamma 112.610 
 
_shelx_F_squared_multiplier     1.000 
 
loop_ 
 _refln_index_h 
 _refln_index_k 
 _refln_index_l 
 _refln_F_squared_calc 
 _refln_F_squared_meas 
 _refln_F_squared_sigma 
 _refln_observed_status 
   1   0   0      578.56      559.50     12.53 o 
   2   0   0     5623.20     5684.98    111.09 o 
   3   0   0      566.85      638.90     14.92 o 
   4   0   0        0.42        0.17      2.15 o 
   5   0   0       94.37       96.79      4.01 o 
   6   0   0      702.66      763.58     16.40 o 
   7   0   0      107.35      120.49      6.85 o 
   8   0   0      211.43      242.46     11.61 o 
   9   0   0        7.42       13.61      6.52 o 
  10   0   0      144.16      134.46     12.95 o 
  11   0   0       53.38       55.52     11.05 o 
 -11   1   0        3.24       19.18     14.73 o 
 -10   1   0       95.81       98.63      8.40 o 
  -9   1   0       29.43       20.54      5.95 o 
  -8   1   0      251.80      271.53     10.45 o 
  -7   1   0     1545.33     1490.05     36.97 o 
  -6   1   0        2.74        2.01      3.98 o 
  -5   1   0     2295.90     2433.78     48.11 o 
  -4   1   0     4259.51     4241.33     82.05 o 
  -3   1   0     1756.00     1807.54     35.38 o 
  -2   1   0     4081.54     4269.80     75.71 o 
  -1   1   0       11.37       10.76      1.12 o 
   0   1   0       44.11       49.08      1.63 o 
   1   1   0     1914.42     1907.65     45.70 o 
   2   1   0     7857.37     7906.19    164.71 o 
   3   1   0    12555.43    12483.05    236.63 o 
   4   1   0     4156.69     4278.41     82.13 o 
   5   1   0      317.31      311.40      8.18 o 
   6   1   0      486.60      477.84     14.59 o 
   7   1   0      615.48      559.09     17.22 o 
   8   1   0      317.37      322.22     14.84 o 
   9   1   0        3.43        4.47      8.12 o 
  10   1   0       42.12       43.76     10.01 o 
 -11   2   0       23.78        7.50      8.14 o 
 -10   2   0       28.54       42.35      6.80 o 
  -9   2   0      588.24      592.77     17.89 o 
  -8   2   0       30.72       34.16      6.21 o 
  -7   2   0       10.33       15.22      3.37 o 
  -6   2   0      471.01      469.91     11.15 o 
  -5   2   0      418.95      477.59     11.84 o 
  -4   2   0     1112.87     1093.98     28.49 o 
  -3   2   0      368.65      412.99     12.89 o 
  -2   2   0    20773.13    18650.46    448.08 o 
  -1   2   0     5847.00     5895.51    124.92 o 
   0   2   0      772.07      823.20     14.76 o 
   1   2   0     1770.99     1961.50     34.63 o 
   2   2   0      134.14      149.62      5.05 o 
   3   2   0     2373.05     2718.25     61.91 o 
   4   2   0       77.11       66.43      5.19 o 
   5   2   0      704.36      719.05     17.20 o 
   6   2   0      340.15      342.06     13.98 o 
   7   2   0      620.36      646.15     22.12 o 
   8   2   0       23.96       11.84      7.74 o 
   9   2   0        5.08       10.55      9.05 o 
  10   2   0       45.95       41.83     12.84 o 
 -12   3   0       16.35       20.58     13.10 o 
 -11   3   0        8.36       -1.05      6.98 o 
 -10   3   0        1.52       -2.09      7.35 o 
  -9   3   0       29.48       31.01      5.99 o 
  -8   3   0        5.60        5.55      4.64 o 
  -7   3   0      385.32      360.44      9.52 o 
  -6   3   0      723.99      755.21     18.68 o 
  -5   3   0     5217.61     4983.69     96.39 o 
  -4   3   0     5274.41     5445.96    131.04 o 
  -3   3   0    11140.00    10911.47    261.49 o 
  -2   3   0    11710.89    12049.25    301.27 o 
  -1   3   0      316.42      295.91      5.81 o 
   0   3   0     1013.04     1044.06     17.39 o 
   1   3   0     4362.86     4367.94     70.31 o 
   2   3   0     3182.90     3233.75     56.96 o 
   3   3   0      127.70      102.71      7.16 o 
   4   3   0      383.66      367.63     11.74 o 
   5   3   0      851.78      830.24     21.35 o 
   6   3   0      951.49      913.83     30.19 o 
   7   3   0      204.37      178.58     17.62 o 
   8   3   0      198.11      210.07     13.21 o 
   9   3   0      133.09      160.92     13.48 o 
  10   3   0       47.97       80.87     15.72 o 
 -12   4   0       64.39       61.27     13.56 o 
 -11   4   0        3.80       -6.08      9.35 o 
 -10   4   0       46.02       73.17      9.69 o 
  -9   4   0      120.46      133.61      8.34 o 
  -8   4   0       62.94       80.11      4.73 o 
  -7   4   0      152.98      148.35      6.98 o 
  -6   4   0     1156.53     1211.62     27.12 o 
  -5   4   0      868.63      893.61     22.67 o 
  -4   4   0     1814.58     1796.17     44.21 o 
  -3   4   0      118.49      145.37      4.84 o 
  -2   4   0    13144.52    12772.84    306.17 o 
  -1   4   0      908.30      854.00     13.35 o 
   0   4   0     3568.60     3658.71     58.15 o 
   1   4   0     6541.46     7111.71    118.50 o 
   2   4   0       63.98       53.05      2.85 o 
   3   4   0        1.32        1.00      1.72 o 
   4   4   0      355.85      332.13      9.58 o 
   5   4   0       24.28       14.52      4.93 o 
   6   4   0      264.26      262.67     15.59 o 
   7   4   0        2.77       -7.74      7.74 o 
   8   4   0        2.14        3.81      9.43 o 
   9   4   0      119.07      110.60     13.49 o 
 -12   5   0       12.90        7.48     10.76 o 
 -11   5   0       62.59       59.99      9.90 o 
 -10   5   0       32.79       23.84      7.57 o 
  -9   5   0      483.45      481.10     23.62 o 
  -8   5   0       81.67       83.03     11.19 o 
  -7   5   0      224.07      218.94      7.03 o 
  -6   5   0     4953.63     5076.78    122.73 o 
  -5   5   0       17.43       29.93      2.93 o 
  -4   5   0     3650.19     3833.23     82.95 o 
  -3   5   0      335.43      352.86     10.01 o 
  -2   5   0        1.89        3.58      1.63 o 
  -1   5   0        0.31        3.78      1.48 o 
   0   5   0     4119.04     4251.88     63.41 o 
   1   5   0      241.58      184.65      5.16 o 
   2   5   0      238.41      216.15      6.00 o 
   3   5   0      115.91      132.35      5.93 o 
   4   5   0      324.09      338.42      9.81 o 
   5   5   0      170.05      161.03      8.74 o 
   6   5   0       45.47       67.02     11.39 o 
   7   5   0       66.97       58.35     10.72 o 
   8   5   0      117.71      131.33     13.91 o 
   9   5   0       20.20       13.34     14.38 o 
 -12   6   0        9.28       13.72      9.38 o 
 -11   6   0        2.22        4.99      7.95 o 
 -10   6   0      693.09      734.26     27.08 o 
  -9   6   0       33.72       16.84     13.56 o 
  -8   6   0      346.06      342.37     10.22 o 
  -7   6   0       67.41       80.07      4.88 o 
  -6   6   0     3697.87     3712.32     90.62 o 
  -5   6   0      997.82      922.30     24.20 o 
  -4   6   0     8446.03     8494.81    170.34 o 
  -3   6   0     3812.60     3746.48     69.77 o 
  -2   6   0      909.97      935.12     14.91 o 
  -1   6   0      125.00      133.71      4.03 o 
   0   6   0      129.23      130.91      3.82 o 
   1   6   0      107.01       98.96      4.05 o 
   2   6   0      603.70      604.27     12.56 o 
   3   6   0       90.71      106.81      9.92 o 
   4   6   0      139.66      113.77      7.63 o 
   5   6   0      231.41      250.86     23.09 o 
   6   6   0       80.57       80.33     10.93 o 
   7   6   0       40.90       46.61     11.28 o 
   8   6   0        0.41       -5.47     10.91 o 
 -12   7   0        7.04        6.39     10.29 o 
 -11   7   0       21.14       16.24     11.23 o 
 -10   7   0       53.74       36.48     14.97 o 
  -9   7   0       42.40       45.37     14.97 o 
  -8   7   0      105.55      104.33     14.97 o 
  -7   7   0     2066.48     2100.27     52.71 o 
  -6   7   0     2280.11     2258.72     56.34 o 
  -5   7   0     1070.21     1008.01     22.11 o 
  -4   7   0      626.49      628.09     13.52 o 
  -3   7   0     2563.49     2639.72     49.69 o 
  -2   7   0      157.19      163.25      4.16 o 
  -1   7   0     1068.41     1023.36     16.69 o 
   0   7   0     1169.98     1091.46     17.90 o 
   1   7   0      740.13      799.45     15.81 o 
   2   7   0      177.42      182.08      6.69 o 
   3   7   0      413.30      490.33     18.27 o 
   4   7   0     1175.20     1155.94     30.03 o 
   5   7   0      849.17      863.15     24.76 o 
   6   7   0      217.00      240.29     15.44 o 
   7   7   0       39.60       44.45     11.96 o 
 -12   8   0       59.42       49.09     10.00 o 
 -11   8   0      442.68      467.85     21.37 o 
 -10   8   0      119.41       95.88     18.71 o 
  -9   8   0      145.85      147.57     22.68 o 
  -8   8   0       78.36       79.82      7.86 o 
  -7   8   0      292.21      268.46     13.24 o 
  -6   8   0      131.30      139.51     14.80 o 
  -5   8   0      597.74      589.35     14.92 o 
  -4   8   0     1007.32      987.57     22.07 o 
  -3   8   0       43.50       42.56      3.58 o 
  -2   8   0      324.25      338.59      7.02 o 
  -1   8   0       59.83       55.53      3.55 o 
   0   8   0      459.97      472.11      9.50 o 
   1   8   0       16.62       14.03      3.33 o 
   2   8   0      970.90      943.25     21.84 o 
   3   8   0      553.92      587.92     15.83 o 
   4   8   0       97.18      129.52     11.74 o 
   5   8   0        0.87        4.43      7.24 o 
   6   8   0        1.40       -0.36     10.10 o 
   7   8   0      132.42      177.68     18.40 o 
 -12   9   0       17.05       32.52      9.33 o 
 -11   9   0      124.24       75.30     21.51 o 
 -10   9   0      255.47      257.00     14.62 o 
  -9   9   0      467.21      452.44     19.55 o 
  -8   9   0     1265.50     1343.92     44.68 o 
  -7   9   0       10.49       11.70      5.51 o 
  -6   9   0     1633.69     1570.23     35.05 o 
  -5   9   0       80.22       88.04      6.23 o 
  -4   9   0      187.17      187.18      7.69 o 
  -3   9   0       11.40       16.26      3.62 o 
  -2   9   0      893.89      844.53     15.69 o 
  -1   9   0       24.55       30.77      3.53 o 
   0   9   0      705.11      760.24     15.99 o 
   1   9   0       63.71       68.87      5.10 o 
   2   9   0      679.76      677.16     16.35 o 
   3   9   0       14.21       27.14      6.90 o 
   4   9   0      100.40      115.48      9.90 o 
   5   9   0        2.08        5.79      8.04 o 
   6   9   0      244.32      284.63     39.86 o 
 -11  10   0       27.89       59.40     21.98 o 
 -10  10   0      290.81      336.62     17.28 o 
  -9  10   0      366.71      332.67     20.31 o 
  -8  10   0      369.11      377.43     16.13 o 
  -7  10   0      101.84      121.68      7.61 o 
  -6  10   0      885.77      867.71     21.46 o 
  -5  10   0      416.66      398.77     12.61 o 
  -4  10   0        4.13        9.15      7.46 o 
  -3  10   0      165.42      151.64      7.84 o 
  -2  10   0       15.31       16.33      3.62 o 
  -1  10   0      545.18      538.13     11.80 o 
   0  10   0      366.60      336.62      9.06 o 
   1  10   0       11.95       13.14      4.98 o 
   2  10   0        5.09       13.33      5.48 o 
   3  10   0        0.45       -5.25      6.65 o 
   4  10   0        3.67       12.01     13.59 o 
   5  10   0      173.23      211.03     16.19 o 
 -11  11   0       20.76       30.18     10.99 o 
 -10  11   0      267.57      286.78     20.27 o 
  -9  11   0       88.71       99.27      7.76 o 
  -8  11   0       90.00       76.73     11.27 o 
  -7  11   0      147.30      143.07      8.68 o 
  -6  11   0      194.54      198.61     11.72 o 
  -5  11   0       94.55       93.86      6.93 o 
  -4  11   0       98.55       95.55      7.05 o 
  -3  11   0      150.69      143.31      6.93 o 
  -2  11   0      366.73      388.14     10.36 o 
  -1  11   0       12.78       14.01      4.30 o 
   0  11   0       42.81       28.12      5.23 o 
   1  11   0       80.81       88.14      7.03 o 
   2  11   0       10.33       10.55      6.17 o 
   3  11   0       97.09       95.65      9.66 o 
   4  11   0       88.27       80.94     10.16 o 
 -10  12   0       43.24       40.14      9.36 o 
  -9  12   0      434.58      458.23     16.54 o 
  -8  12   0       13.06        9.55      6.86 o 
  -7  12   0      107.62      108.84      8.79 o 
  -6  12   0       96.93      112.39     10.21 o 
  -5  12   0       35.73       34.52      6.41 o 
  -4  12   0        3.93        4.26      5.71 o 
  -3  12   0       20.89       21.68      5.39 o 
  -2  12   0      459.66      480.13     11.55 o 
  -1  12   0        6.31        7.82      4.94 o 
   0  12   0      113.84      126.37      7.85 o 
   1  12   0       94.30      104.57      8.19 o 
   2  12   0       17.57       22.80      6.87 o 
   3  12   0       60.50       74.57     13.08 o 
 -10  13   0      149.21      170.96     14.49 o 
  -9  13   0      153.83      172.44     12.51 o 
  -8  13   0      201.27      192.75     13.07 o 
  -7  13   0       45.56       52.09      8.50 o 
  -6  13   0       89.03       87.15      9.02 o 
  -5  13   0      157.62      133.07      9.09 o 
  -4  13   0        5.12        6.29      6.28 o 
  -3  13   0       31.93       44.74      6.36 o 
  -2  13   0       19.15       29.09      5.04 o 
  -1  13   0       23.96       37.98      6.42 o 
   0  13   0      292.27      313.41     18.09 o 
   1  13   0       21.51       12.44     10.77 o 
  -9  14   0       71.67       99.88     13.93 o 
  -8  14   0       63.30       62.85     10.79 o 
  -7  14   0      133.10      133.23     12.70 o 
  -6  14   0       11.55       -4.50      9.16 o 
  -5  14   0       19.76        4.02      9.21 o 
  -4  14   0        0.73        3.03      8.06 o 
  -3  14   0        3.11        2.28      6.82 o 
  -2  14   0       60.63       62.79      9.34 o 
  -1  14   0        4.49        2.67      7.73 o 
   0  14   0       49.14       40.91      8.62 o 
  -7  15   0        1.44       25.00     13.12 o 
  -6  15   0       18.83       22.41     13.06 o 
  -5  15   0       68.71       71.42     12.67 o 
  -4  15   0      190.48      207.93     15.76 o 
  -3  15   0       39.32       54.29     10.57 o 
   2 -15   1       19.27       26.30     10.11 o 
   3 -15   1       28.14       47.79     15.12 o 
   4 -15   1       42.47       28.69     11.94 o 
   5 -15   1       72.71       62.88     11.78 o 
   6 -15   1       89.54       84.76     12.29 o 
   7 -15   1      280.57      319.43     21.98 o 
   0 -14   1        7.30       -2.01      7.19 o 
   1 -14   1       69.92       90.91      8.00 o 
   2 -14   1       22.85       24.13      8.04 o 
   3 -14   1        3.03       -3.70      6.39 o 
   4 -14   1      431.21      422.64     20.42 o 
   5 -14   1      109.99      120.26     10.77 o 
   6 -14   1      246.87      251.94     15.02 o 
   7 -14   1       78.06       85.96     11.24 o 
   8 -14   1      365.02      359.14     17.85 o 
   9 -14   1      102.29       95.24     14.25 o 
  -2 -13   1        0.52        3.89      7.53 o 
  -1 -13   1        1.72       -4.81      6.89 o 
   0 -13   1       33.04       34.41      7.00 o 
   1 -13   1       42.96       50.89     13.60 o 
   2 -13   1       47.97       46.37      5.34 o 
   3 -13   1        1.04        4.43      6.69 o 
   4 -13   1        0.39        7.43      6.74 o 
   5 -13   1      126.19      116.19      8.93 o 
   6 -13   1      182.03      176.77      9.96 o 
   7 -13   1      112.58      108.03      8.65 o 
   8 -13   1      273.50      323.89     15.95 o 
   9 -13   1      223.51      253.93     14.50 o 
  10 -13   1      167.89      179.60     15.47 o 
  -3 -12   1       23.46        0.26      8.43 o 
  -2 -12   1       61.06       73.23      7.56 o 
  -1 -12   1        2.49       -2.38      6.24 o 
   0 -12   1       55.07       36.69      6.27 o 
   1 -12   1      305.65      322.00     13.19 o 
   2 -12   1      242.04      252.21      8.63 o 
   3 -12   1       84.34       74.69      6.30 o 
   4 -12   1      195.10      200.93      9.66 o 
   5 -12   1       48.10       34.68      6.45 o 
   6 -12   1      230.00      217.78     10.41 o 
   7 -12   1       61.30       63.01      7.25 o 
   8 -12   1       58.84       73.38      8.90 o 
   9 -12   1      197.11      206.16     11.21 o 
  10 -12   1        6.38        3.28      8.45 o 
  -4 -11   1       44.27       56.55      9.53 o 
  -3 -11   1       32.75       32.87      6.97 o 
  -2 -11   1       36.75       30.41      6.58 o 
  -1 -11   1      369.47      371.18     11.65 o 
   0 -11   1       37.55       41.87      5.82 o 
   1 -11   1      307.95      295.37      8.44 o 
   2 -11   1      141.96      128.71      5.66 o 
   3 -11   1      463.82      417.22     11.86 o 
   4 -11   1       20.94       20.33      5.52 o 
   5 -11   1      655.18      607.42     19.58 o 
   6 -11   1        0.42       -1.27      5.16 o 
   7 -11   1     1083.71     1100.13     29.55 o 
   8 -11   1       59.89       60.27      7.17 o 
   9 -11   1      159.82      166.39     10.69 o 
  10 -11   1       36.39       45.17      8.00 o 
  11 -11   1       69.95       86.92     12.09 o 
  -5 -10   1       55.20       68.16     11.97 o 
  -4 -10   1       64.05       69.48     10.87 o 
  -3 -10   1      352.24      372.13     20.51 o 
  -2 -10   1        6.92       13.09      6.48 o 
  -1 -10   1       17.67       28.99      5.31 o 
   0 -10   1       90.88       96.87      5.29 o 
   1 -10   1      332.92      333.33     10.72 o 
   2 -10   1      136.56      124.24      7.07 o 
   3 -10   1        0.86       -0.65      3.77 o 
   4 -10   1     1215.24     1173.22     27.53 o 
   5 -10   1        8.69        5.55      5.17 o 
   6 -10   1      417.17      409.90     12.77 o 
   7 -10   1      245.52      263.34     10.78 o 
   8 -10   1      693.44      714.76     23.52 o 
   9 -10   1      110.31      112.82     12.37 o 
  10 -10   1       20.02       20.73      6.76 o 
  11 -10   1        6.84        1.87     19.64 o 
  -6  -9   1       32.52       14.82     15.03 o 
  -5  -9   1        0.58        0.79      7.91 o 
  -4  -9   1        2.35       12.43      7.44 o 
  -3  -9   1      436.86      414.34     16.07 o 
  -2  -9   1      196.85      179.03      7.77 o 
  -1  -9   1       93.71       86.33      5.28 o 
   0  -9   1       50.14       51.98      4.10 o 
   1  -9   1      636.00      597.77     12.16 o 
   2  -9   1      429.37      417.57      9.15 o 
   3  -9   1     2712.10     2577.19     52.40 o 
   4  -9   1     1704.73     1640.75     36.03 o 
   5  -9   1      125.19      121.41      6.66 o 
   6  -9   1      297.51      295.85     11.11 o 
   7  -9   1      311.85      301.78     12.30 o 
   8  -9   1      263.86      256.87     11.46 o 
   9  -9   1       22.55       26.29      7.64 o 
  10  -9   1        5.63        7.95     17.77 o 
  11  -9   1      106.85       91.20     21.51 o 
  -7  -8   1       73.78       63.90     15.90 o 
  -6  -8   1      310.36      306.12     19.57 o 
  -5  -8   1        2.83       -1.84      7.04 o 
  -4  -8   1      329.72      364.74     14.23 o 
  -3  -8   1       81.47       80.01      6.10 o 
  -2  -8   1      156.04      138.38      6.85 o 
  -1  -8   1        9.66        8.11      3.03 o 
   0  -8   1     2849.66     2713.78     41.67 o 
   1  -8   1        6.00        2.32      2.47 o 
   2  -8   1      381.63      348.59      7.10 o 
   3  -8   1        3.78        3.23      2.89 o 
   4  -8   1     1513.38     1379.67     30.18 o 
   5  -8   1        1.16        1.20      3.77 o 
   6  -8   1      156.53      130.38      8.41 o 
   7  -8   1      636.35      664.29     20.56 o 
   8  -8   1      217.17      190.83     11.32 o 
   9  -8   1        9.12        9.59      7.22 o 
  10  -8   1      201.14      191.76     23.39 o 
  11  -8   1      191.46      204.33     13.81 o 
  12  -8   1       33.36       28.62     10.69 o 
  -7  -7   1       31.62       25.29     10.72 o 
  -6  -7   1       29.06       32.59      9.77 o 
  -5  -7   1       92.00      100.12      9.45 o 
  -4  -7   1      119.78      108.91      8.07 o 
  -3  -7   1      234.25      230.86     10.41 o 
  -2  -7   1      496.10      492.88     12.61 o 
  -1  -7   1      466.65      444.92      8.95 o 
   0  -7   1       75.04       73.30      3.30 o 
   1  -7   1      360.55      339.64      7.21 o 
   2  -7   1     1323.90     1255.38     19.85 o 
   3  -7   1     4330.25     4266.77     79.60 o 
   4  -7   1        6.10        4.53      2.51 o 
   5  -7   1     1264.60     1248.96     26.99 o 
   6  -7   1      141.77      149.08      6.85 o 
   7  -7   1     1025.65      981.75     41.86 o 
   8  -7   1      187.44      175.36     10.27 o 
   9  -7   1      167.66      157.62     19.18 o 
  10  -7   1        5.09       -5.61     13.10 o 
  11  -7   1       42.84       72.59     18.01 o 
  12  -7   1       33.82       46.05     16.84 o 
  -8  -6   1       11.96        8.19     13.07 o 
  -7  -6   1      112.79       98.38     14.26 o 
  -6  -6   1       85.30       86.27     11.64 o 
  -5  -6   1       18.89       25.72      6.34 o 
  -4  -6   1       47.46       31.92      6.99 o 
  -3  -6   1       85.29      106.61      5.09 o 
  -2  -6   1     1884.07     1800.05     31.90 o 
  -1  -6   1     3709.73     3757.34     63.70 o 
   0  -6   1      198.72      222.28      5.29 o 
   1  -6   1       51.27       93.67      3.04 o 
   2  -6   1      120.54      104.13      3.83 o 
   3  -6   1     1076.42     1059.61     21.03 o 
   4  -6   1      289.67      305.61      8.32 o 
   5  -6   1      689.67      643.05     25.23 o 
   6  -6   1     1367.66     1350.95     34.66 o 
   7  -6   1      275.93      297.76      9.07 o 
   8  -6   1      820.22      769.39     43.03 o 
   9  -6   1      130.37      137.04     17.77 o 
  10  -6   1        2.27        0.08      7.28 o 
  11  -6   1      270.99      277.20     32.74 o 
  12  -6   1        0.05       -6.18     10.22 o 
  -9  -5   1       19.50       25.88     14.10 o 
  -8  -5   1       23.94       21.90     10.02 o 
  -7  -5   1        0.20       -2.56      8.43 o 
  -6  -5   1       90.91      113.89     15.16 o 
  -5  -5   1      715.16      678.54     24.17 o 
  -4  -5   1      955.17      869.47     22.64 o 
  -3  -5   1      444.00      467.22     16.42 o 
  -2  -5   1     1577.91     1805.01     31.59 o 
  -1  -5   1     1145.21     1120.45     20.13 o 
   0  -5   1      280.31      332.63      6.36 o 
   1  -5   1     7963.70     7730.49    120.72 o 
   2  -5   1     3717.33     3684.40     58.74 o 
   3  -5   1        9.87       11.56      1.89 o 
   4  -5   1      256.20      301.34      8.61 o 
   5  -5   1        6.70       18.97     11.20 o 
   6  -5   1      333.50      357.86      9.84 o 
   7  -5   1        6.48        3.20      3.92 o 
   8  -5   1        3.45        6.55     11.69 o 
   9  -5   1       77.63       92.10      8.29 o 
  10  -5   1      686.79      683.52     27.08 o 
  11  -5   1       57.60       44.58     10.22 o 
  12  -5   1      322.44      346.11     25.26 o 
  -9  -4   1      161.06      140.27     16.50 o 
  -8  -4   1       50.01       50.53     10.37 o 
  -7  -4   1      227.30      253.60     14.09 o 
  -6  -4   1       10.53        3.81      6.88 o 
  -5  -4   1       93.84      117.12      7.90 o 
  -4  -4   1      689.64      747.44     17.79 o 
  -3  -4   1      774.53      716.88     23.35 o 
  -2  -4   1     6497.53     6748.18    108.37 o 
  -1  -4   1     1697.87     1736.19     29.98 o 
   0  -4   1       11.21       26.14      2.22 o 
   1  -4   1      752.20      857.62     13.46 o 
   2  -4   1     4679.73     4727.40     95.33 o 
   3  -4   1     6460.32     6646.12    142.60 o 
   4  -4   1     5584.13     5339.94    128.70 o 
   5  -4   1     1116.12     1225.06     27.35 o 
   6  -4   1      148.92      165.18      6.53 o 
   7  -4   1        6.68        7.79      3.64 o 
   8  -4   1       59.63       57.99      5.53 o 
   9  -4   1       23.29       18.67      6.36 o 
  10  -4   1      136.22      127.04     10.41 o 
  11  -4   1       66.25       52.14      9.09 o 
  12  -4   1      180.46      183.81     17.77 o 
 -10  -3   1       23.91       22.94     13.58 o 
  -9  -3   1        0.69        6.45      9.50 o 
  -8  -3   1      198.16      192.49     12.70 o 
  -7  -3   1       46.02       63.85     15.27 o 
  -6  -3   1      434.75      408.52     15.97 o 
  -5  -3   1      214.97      243.36      9.09 o 
  -4  -3   1      304.33      372.31     13.66 o 
  -3  -3   1      303.28      264.30      6.15 o 
  -2  -3   1      254.14      240.74      5.10 o 
  -1  -3   1     4588.26     4491.14     72.29 o 
   0  -3   1      887.69      842.82     14.00 o 
   1  -3   1    30759.08    26557.15    382.05 o 
   2  -3   1     3285.33     3407.01     78.51 o 
   3  -3   1     2792.63     2786.23     67.54 o 
   4  -3   1       34.66       40.97      2.27 o 
   5  -3   1        4.55        2.83      2.32 o 
   6  -3   1       20.70       22.86      3.13 o 
   7  -3   1      216.09      241.02      7.67 o 
   8  -3   1      942.17      956.95     24.76 o 
   9  -3   1      606.53      551.37     16.91 o 
  10  -3   1       11.79       12.06      6.70 o 
  11  -3   1       22.98       23.60      8.08 o 
 -10  -2   1        9.36      -11.47     11.47 o 
  -9  -2   1       34.22       35.35      9.19 o 
  -8  -2   1       79.45       71.03      8.94 o 
  -7  -2   1      875.09      852.82     26.70 o 
  -6  -2   1      492.34      446.80     16.07 o 
  -5  -2   1      347.43      338.82      9.60 o 
  -4  -2   1     9423.24     9691.62    196.41 o 
  -3  -2   1     6878.58     6751.19    137.50 o 
  -2  -2   1      300.96      272.45      5.72 o 
  -1  -2   1     1612.65     1623.18     26.77 o 
   0  -2   1      256.16      270.64      4.15 o 
   1  -2   1     2052.16     2139.65     34.55 o 
   2  -2   1     7902.60     8242.44    254.19 o 
   3  -2   1     4758.60     4932.56     95.05 o 
   4  -2   1     3986.29     4041.12     88.73 o 
   5  -2   1     1016.29     1043.57     22.82 o 
   6  -2   1      458.09      454.12     11.15 o 
   7  -2   1     1502.33     1429.01     34.30 o 
   8  -2   1      830.08      792.70     21.92 o 
   9  -2   1      779.78      781.95     22.63 o 
  10  -2   1       81.04       85.21     13.69 o 
  11  -2   1       56.11       76.14     12.10 o 
 -11  -1   1        7.10       -0.51     12.52 o 
 -10  -1   1        1.79        2.07      8.49 o 
  -9  -1   1        0.18        3.08      9.44 o 
  -8  -1   1        7.14       18.79      7.12 o 
  -7  -1   1      504.33      471.50     16.67 o 
  -6  -1   1      274.42      289.74      9.11 o 
  -5  -1   1      167.40      153.38      5.21 o 
  -4  -1   1        8.26       12.90      2.22 o 
  -3  -1   1     3317.50     3509.91     75.65 o 
  -2  -1   1     1398.72     1388.11     26.17 o 
  -1  -1   1    50345.02    40603.13    894.56 o 
   0  -1   1      683.45      721.21     15.37 o 
   1  -1   1      423.72      408.55      7.00 o 
   2  -1   1     1379.18     1474.49     69.46 o 
   3  -1   1      196.61      174.13      5.31 o 
   4  -1   1      456.42      464.18     11.10 o 
   5  -1   1      576.24      561.65     12.84 o 
   6  -1   1       51.91       61.58      5.96 o 
   7  -1   1      256.96      297.20     10.82 o 
   8  -1   1     1016.99     1015.01     27.27 o 
   9  -1   1       42.35       35.95     10.67 o 
  10  -1   1      210.12      211.47     11.37 o 
  11  -1   1        0.05       12.94     15.90 o 
 -11   0   1       18.61       13.49     11.25 o 
 -10   0   1        6.25       -8.74      8.74 o 
  -9   0   1        7.67        3.40      5.79 o 
  -8   0   1      656.66      653.82     19.12 o 
  -7   0   1       23.70       10.70      4.08 o 
  -6   0   1      376.61      413.01     10.79 o 
  -5   0   1      371.52      308.32      8.97 o 
  -4   0   1     2228.42     2146.00     47.17 o 
  -3   0   1      295.75      302.73      8.44 o 
  -2   0   1       16.54       11.53      1.37 o 
  -1   0   1       40.34       40.35      2.16 o 
   0   0   1       42.60       27.39      2.64 o 
   1   0   1      121.20      113.69      3.05 o 
   2   0   1    12520.96    12086.09    231.62 o 
   3   0   1     2599.37     2572.88     55.54 o 
   4   0   1      629.61      658.77     15.69 o 
   5   0   1     1705.30     1822.12     36.04 o 
   6   0   1       41.37       41.59      4.11 o 
   7   0   1       16.76       16.18      4.89 o 
   8   0   1      423.22      384.02     14.22 o 
   9   0   1       58.28       67.83     13.17 o 
  10   0   1      255.60      274.44     15.40 o 
  11   0   1        1.14       -0.62     17.54 o 
 -11   1   1        1.07       -8.76      8.76 o 
 -10   1   1       34.15       30.16      6.72 o 
  -9   1   1       15.74       24.22      5.67 o 
  -8   1   1      411.95      446.50     16.29 o 
  -7   1   1       64.01       51.82      4.33 o 
  -6   1   1      271.52      285.38      8.04 o 
  -5   1   1     1634.04     1631.40     32.62 o 
  -4   1   1     2925.27     2932.86     56.97 o 
  -3   1   1     4508.95     4713.58    121.21 o 
  -2   1   1    14025.15    12255.45    379.40 o 
  -1   1   1      831.42      881.68     22.09 o 
   0   1   1     1939.43     1952.46     40.03 o 
   1   1   1     5687.66     6132.17    101.62 o 
   2   1   1     3967.51     4085.20     60.77 o 
   3   1   1      652.92      738.21     16.38 o 
   4   1   1        0.10       -1.77      2.00 o 
   5   1   1        9.87        9.52      2.93 o 
   6   1   1     3528.13     3593.27     85.13 o 
   7   1   1       65.56       82.14      7.14 o 
   8   1   1      350.40      292.11     17.81 o 
   9   1   1       14.43        4.89     11.96 o 
  10   1   1      104.85      104.92     12.29 o 
 -11   2   1       72.47       94.18      8.62 o 
 -10   2   1        6.80       -0.64      5.32 o 
  -9   2   1       42.80       52.48      6.99 o 
  -8   2   1     1401.54     1236.16     43.76 o 
  -7   2   1      645.84      606.39     14.17 o 
  -6   2   1     1731.52     1615.82     32.59 o 
  -5   2   1     5499.43     5818.80    112.19 o 
  -4   2   1       39.59       56.40      6.02 o 
  -3   2   1     1703.99     1887.23     82.79 o 
  -2   2   1     1180.08     1199.06     29.31 o 
  -1   2   1       80.43       78.73      2.49 o 
   0   2   1      547.35      573.82     11.42 o 
   1   2   1    13054.28    13620.79    233.51 o 
   2   2   1     6487.24     6439.37    112.19 o 
   3   2   1       72.00      114.71      3.13 o 
   4   2   1       27.11       49.87      4.18 o 
   5   2   1      843.91      828.39     19.42 o 
   6   2   1      148.71      152.81      9.63 o 
   7   2   1      373.90      346.18     15.53 o 
   8   2   1      124.51      131.29     11.01 o 
   9   2   1      193.57      239.46     27.89 o 
  10   2   1       32.83       31.61     11.41 o 
 -12   3   1        0.98       -8.89     11.23 o 
 -11   3   1        5.47        2.81     10.29 o 
 -10   3   1       18.13       39.62     10.22 o 
  -9   3   1       26.99       31.68      9.52 o 
  -8   3   1       90.52       87.22      6.71 o 
  -7   3   1      392.08      412.03     10.20 o 
  -6   3   1      331.18      307.19      9.93 o 
  -5   3   1     3363.09     3508.80    153.41 o 
  -4   3   1      791.56      849.37     39.76 o 
  -3   3   1     9656.65     9352.26    224.36 o 
  -2   3   1     2655.27     2699.16     59.57 o 
  -1   3   1      288.45      340.84      7.65 o 
   0   3   1      286.71      310.50      6.27 o 
   1   3   1      245.12      267.23      5.63 o 
   2   3   1       59.92       73.50      4.56 o 
   3   3   1      257.12      224.76      5.34 o 
   4   3   1      621.32      533.43     17.99 o 
   5   3   1      929.52      863.46     22.24 o 
   6   3   1      102.01      114.82     16.48 o 
   7   3   1      245.01      225.10     12.92 o 
   8   3   1      551.60      529.78     21.35 o 
   9   3   1        0.16       14.52      9.92 o 
 -12   4   1       20.49       27.13     11.23 o 
 -11   4   1       45.22       41.63     10.29 o 
 -10   4   1      174.63      158.25      9.63 o 
  -9   4   1     1490.95     1439.92     39.51 o 
  -8   4   1     3793.56     3819.29     82.66 o 
  -7   4   1     4256.34     4298.12    108.42 o 
  -6   4   1      554.76      528.99     29.00 o 
  -5   4   1     1053.93     1067.33     50.05 o 
  -4   4   1      642.32      697.01     19.43 o 
  -3   4   1        2.20        5.07      2.30 o 
  -2   4   1     1077.08     1135.69     23.78 o 
  -1   4   1       14.65       15.34      1.32 o 
   0   4   1     6492.50     6842.83    114.12 o 
   1   4   1     3277.81     2986.78     50.63 o 
   2   4   1      999.76     1040.20     18.96 o 
   3   4   1     2584.06     2528.74     46.89 o 
   4   4   1     1105.79     1148.95     22.13 o 
   5   4   1      219.02      225.34      9.41 o 
   6   4   1      553.95      489.33     19.25 o 
   7   4   1      323.89      331.75     16.30 o 
   8   4   1       21.11       29.52     10.02 o 
   9   4   1        0.07        0.75     13.93 o 
 -12   5   1       27.61       21.05     10.29 o 
 -11   5   1       53.32       55.16      8.60 o 
 -10   5   1      934.46     1030.85     35.62 o 
  -9   5   1       71.08       72.93      5.81 o 
  -8   5   1      801.36      872.35     24.71 o 
  -7   5   1     2084.19     1996.81     43.78 o 
  -6   5   1      279.55      234.30      7.42 o 
  -5   5   1     2194.45     2231.88     54.72 o 
  -4   5   1     6002.87     5989.98    144.27 o 
  -3   5   1     2016.05     2175.06     40.65 o 
  -2   5   1        1.79        4.45      1.95 o 
  -1   5   1      756.95      821.23     14.18 o 
   0   5   1     1082.45     1106.94     21.58 o 
   1   5   1     1974.11     2085.50     36.29 o 
   2   5   1      593.56      641.04     12.74 o 
   3   5   1      139.27      124.15      8.25 o 
   4   5   1     1968.01     1985.16     41.01 o 
   5   5   1       30.70       64.88      9.92 o 
   6   5   1      288.93      275.54     16.11 o 
   7   5   1      483.28      457.75     28.30 o 
   8   5   1       34.97       14.55     10.82 o 
 -12   6   1       10.41        9.12      8.52 o 
 -11   6   1        5.12       -2.64     13.33 o 
 -10   6   1       56.99       50.91     19.18 o 
  -9   6   1       28.39       26.74      5.02 o 
  -8   6   1     1531.25     1576.97     47.86 o 
  -7   6   1      272.40      305.61     18.37 o 
  -6   6   1       95.84       95.95      4.82 o 
  -5   6   1     1432.88     1496.01     37.72 o 
  -4   6   1     1468.83     1641.77     31.52 o 
  -3   6   1        4.67       10.03      1.97 o 
  -2   6   1     1871.02     1831.93     29.63 o 
  -1   6   1     2461.93     2487.56     37.68 o 
   0   6   1     1912.75     1976.21     32.42 o 
   1   6   1        5.94        3.70      2.55 o 
   2   6   1      558.17      564.36     12.04 o 
   3   6   1     1520.38     1508.01     36.55 o 
   4   6   1      171.97      167.91      9.00 o 
   5   6   1        0.54        3.28      6.36 o 
   6   6   1       24.83       27.80      9.58 o 
   7   6   1        1.12       -3.76     11.57 o 
   8   6   1        2.79        8.39     12.46 o 
 -12   7   1      563.42      641.55     25.61 o 
 -11   7   1       16.99        9.46      7.02 o 
 -10   7   1      448.59      407.85     30.40 o 
  -9   7   1      356.80      359.06     15.22 o 
  -8   7   1      542.61      506.12     15.06 o 
  -7   7   1      136.01      140.96      6.30 o 
  -6   7   1      273.30      276.71      9.87 o 
  -5   7   1      508.82      473.92     16.34 o 
  -4   7   1     4981.36     5103.50     86.27 o 
  -3   7   1       11.99       11.16      2.53 o 
  -2   7   1     2554.59     2524.32     38.35 o 
  -1   7   1      643.58      595.05     10.60 o 
   0   7   1      469.07      496.93     10.06 o 
   1   7   1       54.85       50.25      3.75 o 
   2   7   1      859.69      828.42     20.74 o 
   3   7   1      789.04      838.39     27.54 o 
   4   7   1        0.16       -1.28      6.27 o 
   5   7   1      391.22      364.27     14.92 o 
   6   7   1       59.46       77.43     11.75 o 
   7   7   1        1.16        5.28     11.78 o 
 -12   8   1        1.24        8.43      8.10 o 
 -11   8   1      660.34      744.60     45.84 o 
 -10   8   1        0.54        4.57      7.72 o 
  -9   8   1     2135.68     2108.19     66.51 o 
  -8   8   1        7.46        4.78      5.59 o 
  -7   8   1     2437.52     2430.06     75.56 o 
  -6   8   1       83.64       88.66      5.60 o 
  -5   8   1       17.99       19.26      3.67 o 
  -4   8   1       48.49       50.73      4.70 o 
  -3   8   1       85.29       92.21      4.48 o 
  -2   8   1      371.86      385.73      7.70 o 
  -1   8   1     1228.33     1187.03     20.76 o 
   0   8   1      963.34      929.91     16.06 o 
   1   8   1     1993.73     1996.50     33.75 o 
   2   8   1      608.03      629.56     16.37 o 
   3   8   1      273.32      260.96     11.95 o 
   4   8   1       16.70       27.77      7.58 o 
   5   8   1       89.17       99.24      9.96 o 
   6   8   1       15.72        0.04     10.61 o 
 -12   9   1       14.32       10.55     16.60 o 
 -11   9   1       98.81       65.95     19.64 o 
 -10   9   1      439.85      439.31     19.37 o 
  -9   9   1      231.65      222.13     12.69 o 
  -8   9   1       89.69       99.48      9.17 o 
  -7   9   1        2.35        3.05      4.46 o 
  -6   9   1      840.40      834.66     22.50 o 
  -5   9   1      413.80      423.79     12.46 o 
  -4   9   1       51.95       42.80      4.90 o 
  -3   9   1       80.38       68.39      4.48 o 
  -2   9   1       26.69       28.23      3.28 o 
  -1   9   1       32.06       30.58      3.69 o 
   0   9   1      317.77      316.19      8.35 o 
   1   9   1       26.85       30.84      4.78 o 
   2   9   1      362.67      390.51     13.94 o 
   3   9   1        3.60       -4.84      7.88 o 
   4   9   1      294.09      307.81     31.18 o 
   5   9   1        9.53       15.97     10.20 o 
   6   9   1        2.38        2.41     11.57 o 
 -11  10   1      141.16      126.22     25.96 o 
 -10  10   1      495.76      494.65     21.96 o 
  -9  10   1        1.84       -6.35      6.35 o 
  -8  10   1      268.65      264.26     11.21 o 
  -7  10   1       12.11       12.30      5.00 o 
  -6  10   1        0.47       -3.65      5.76 o 
  -5  10   1      284.44      299.66     10.53 o 
  -4  10   1       54.89       57.40      5.52 o 
  -3  10   1      293.09      273.90      8.76 o 
  -2  10   1     1138.42     1156.17     21.52 o 
  -1  10   1       23.30       20.43      4.02 o 
   0  10   1        3.24       -1.09      3.94 o 
   1  10   1      141.44      157.24      7.67 o 
   2  10   1      109.81      116.41      7.52 o 
   3  10   1       21.41       17.08      9.53 o 
   4  10   1        0.69       -1.42     10.32 o 
   5  10   1       17.04        1.61     11.30 o 
 -11  11   1        2.12        7.14      8.05 o 
 -10  11   1      276.24      275.29     13.56 o 
  -9  11   1      102.29      103.79      8.00 o 
  -8  11   1        3.11       -2.23      5.76 o 
  -7  11   1       28.75       22.15      6.14 o 
  -6  11   1      563.10      569.92     16.19 o 
  -5  11   1       30.80       47.07      6.07 o 
  -4  11   1      153.73      148.02     11.90 o 
  -3  11   1     2721.72     2532.49     49.51 o 
  -2  11   1      442.23      451.18     10.73 o 
  -1  11   1      215.09      238.75      8.95 o 
   0  11   1      486.72      492.49     13.03 o 
   1  11   1      212.13      243.11      9.79 o 
   2  11   1        1.05       -1.35      5.82 o 
   3  11   1      105.18      121.55     10.00 o 
   4  11   1       90.14       76.06     10.37 o 
 -11  12   1       71.80       54.51     11.05 o 
 -10  12   1        4.18       15.32      7.12 o 
  -9  12   1       82.49       87.39      8.55 o 
  -8  12   1       15.40        2.34      6.55 o 
  -7  12   1       47.41       41.03      7.08 o 
  -6  12   1       64.91       54.06      7.71 o 
  -5  12   1       65.61       58.05      7.70 o 
  -4  12   1      302.52      311.22     11.76 o 
  -3  12   1       77.27      103.14     13.63 o 
  -2  12   1      510.68      541.78     13.13 o 
  -1  12   1      617.63      579.50     14.36 o 
   0  12   1      172.55      189.79      9.00 o 
   1  12   1       27.03       22.27      7.98 o 
   2  12   1        8.40        9.30      6.87 o 
 -10  13   1       27.77       65.72     11.76 o 
  -9  13   1        8.68       18.46      9.58 o 
  -8  13   1      385.30      371.96     17.57 o 
  -7  13   1      189.38      234.63     12.08 o 
  -6  13   1        4.72       -2.09      7.21 o 
  -5  13   1      130.46      139.51     10.02 o 
  -4  13   1        0.33       -7.10      7.10 o 
  -3  13   1       72.58       61.22      9.04 o 
  -2  13   1      179.18      180.46      8.18 o 
  -1  13   1      223.26      212.28     10.18 o 
   0  13   1       14.90        7.62      7.82 o 
   1  13   1        6.29        3.93      7.74 o 
  -9  14   1        4.23       -4.29     11.76 o 
  -8  14   1       99.29      117.57     18.34 o 
  -7  14   1        1.74       -8.84      8.84 o 
  -6  14   1      266.96      256.11     15.36 o 
  -5  14   1       13.31       17.04      9.69 o 
  -4  14   1      328.78      373.81     16.40 o 
  -3  14   1      109.57       93.79     10.95 o 
  -2  14   1       40.79       36.01      9.92 o 
  -1  14   1        6.36        8.25      7.09 o 
  -7  15   1        2.93       20.43     12.70 o 
  -6  15   1        0.72      -12.47     12.47 o 
  -5  15   1      226.49      236.24     39.05 o 
  -4  15   1       17.40       -3.27     12.90 o 
  -3  15   1      118.41      128.15     23.85 o 
   2 -15   2       27.29       51.25      9.07 o 
   3 -15   2      104.74      121.12     16.54 o 
   4 -15   2        2.38       -9.36      9.36 o 
   5 -15   2      163.17      195.20     15.09 o 
   6 -15   2      129.91      149.03     13.75 o 
   7 -15   2      106.17      127.55     30.87 o 
   0 -14   2        7.92       14.54      7.30 o 
   1 -14   2       64.30       79.84      7.79 o 
   2 -14   2       69.27       79.05     10.06 o 
   3 -14   2       15.57       17.36      6.94 o 
   4 -14   2       32.56       41.03      8.22 o 
   5 -14   2       72.27      104.72     10.36 o 
   6 -14   2      101.70      108.08     10.68 o 
   7 -14   2       83.98      105.73     10.39 o 
   8 -14   2      119.30      115.87     12.44 o 
   9 -14   2        5.53        1.87     19.64 o 
  -2 -13   2        1.63        1.32      7.57 o 
  -1 -13   2       67.85       73.70      8.19 o 
   0 -13   2       15.99        6.23      6.43 o 
   1 -13   2      138.70      160.01      8.40 o 
   2 -13   2      174.02      162.85      8.64 o 
   3 -13   2      260.48      285.28     10.73 o 
   4 -13   2       66.67       55.33      7.72 o 
   5 -13   2      135.72      131.62      9.37 o 
   6 -13   2       32.18       24.50      7.00 o 
   7 -13   2       18.39       14.31      7.97 o 
   8 -13   2       21.70       14.97      8.80 o 
   9 -13   2       97.48       86.76     11.08 o 
  10 -13   2       51.52       60.34     20.11 o 
  -3 -12   2        2.68       10.44      7.15 o 
  -2 -12   2        6.18        1.26      6.77 o 
  -1 -12   2      173.23      190.06      9.25 o 
   0 -12   2        8.62        3.55      5.77 o 
   1 -12   2        7.78        0.50      5.45 o 
   2 -12   2      290.86      257.58      8.10 o 
   3 -12   2      107.86      128.39      7.25 o 
   4 -12   2      286.05      297.98     11.59 o 
   5 -12   2        9.25        5.47      5.95 o 
   6 -12   2      389.91      401.37     13.77 o 
   7 -12   2        4.54        2.93      6.00 o 
   8 -12   2       29.22       34.47      7.41 o 
   9 -12   2        1.98       -6.35      8.05 o 
  10 -12   2       14.70        6.82      9.95 o 
  -4 -11   2       85.95       85.13     10.70 o 
  -3 -11   2       25.31       26.35      6.45 o 
  -2 -11   2        2.25       -1.33      5.93 o 
  -1 -11   2      208.43      239.72      9.44 o 
   0 -11   2      221.08      231.60     13.04 o 
   1 -11   2      663.38      634.63     14.26 o 
   2 -11   2       47.20       50.44      4.46 o 
   3 -11   2     1607.69     1596.89     30.43 o 
   4 -11   2      289.97      252.56     10.14 o 
   5 -11   2      134.37      116.77      8.08 o 
   6 -11   2       94.90       88.28      6.97 o 
   7 -11   2      350.54      378.02     12.85 o 
   8 -11   2      308.58      301.45     14.49 o 
   9 -11   2        5.35       18.47      8.98 o 
  10 -11   2      235.15      225.43     14.97 o 
  11 -11   2       29.69       12.63     19.18 o 
  -5 -10   2       51.57       57.70     11.77 o 
  -4 -10   2      466.86      455.72     33.89 o 
  -3 -10   2       85.39       86.67      8.84 o 
  -2 -10   2       11.27        9.88      5.42 o 
  -1 -10   2       11.61       19.71      5.04 o 
   0 -10   2      336.24      357.12     10.10 o 
   1 -10   2       39.02       35.59      4.09 o 
   2 -10   2      763.57      787.44     16.37 o 
   3 -10   2      504.75      476.94     11.63 o 
   4 -10   2     1070.62     1046.10     24.91 o 
   5 -10   2      125.62      120.90      8.07 o 
   6 -10   2       78.16       90.51      6.38 o 
   7 -10   2      290.09      292.62     14.92 o 
   8 -10   2      165.87      164.13     13.46 o 
   9 -10   2      502.15      472.11     19.25 o 
  10 -10   2      118.24      142.89      9.87 o 
  11 -10   2      178.55      198.78     25.72 o 
  -6  -9   2       29.35       37.84     14.93 o 
  -5  -9   2      110.21      110.68     10.20 o 
  -4  -9   2       74.79       57.76      8.49 o 
  -3  -9   2        5.84        6.45      4.83 o 
  -2  -9   2        1.81        0.34      4.33 o 
  -1  -9   2     1901.18     1889.38     35.06 o 
   0  -9   2      411.58      406.47     14.87 o 
   1  -9   2     1075.04     1054.19     19.06 o 
   2  -9   2        0.73       -2.73      2.73 o 
   3  -9   2     1514.54     1389.65     26.07 o 
   4  -9   2       81.34       82.81      5.94 o 
   5  -9   2      163.61      147.42      6.96 o 
   6  -9   2      336.65      345.69     18.23 o 
   7  -9   2       89.78       89.13      7.27 o 
   8  -9   2        0.64       -4.83      5.29 o 
   9  -9   2      608.90      586.90     34.19 o 
  10  -9   2      109.85      119.71     11.59 o 
  11  -9   2        1.61      -16.37     16.37 o 
  -7  -8   2       13.46       10.69     14.69 o 
  -6  -8   2       71.63      102.38     15.73 o 
  -5  -8   2       94.85       93.32      9.06 o 
  -4  -8   2       19.07        5.45      6.48 o 
  -3  -8   2      158.98      152.82      7.31 o 
  -2  -8   2        0.50       -1.34      3.72 o 
  -1  -8   2      340.57      346.96      7.94 o 
   0  -8   2     1143.02     1133.81     18.84 o 
   1  -8   2      871.29      880.35     17.39 o 
   2  -8   2     4110.17     4016.09     64.62 o 
   3  -8   2      491.57      479.93     11.51 o 
   4  -8   2     1087.91     1019.11     22.82 o 
   5  -8   2       99.15      106.91      6.17 o 
   6  -8   2      111.12      115.62      7.20 o 
   7  -8   2      103.95       71.52      7.82 o 
   8  -8   2      616.02      595.65     22.11 o 
   9  -8   2      384.25      362.70     18.63 o 
  10  -8   2      177.56      208.35     22.68 o 
  11  -8   2       45.78       61.81     14.50 o 
  -8  -7   2       20.85       12.45     14.62 o 
  -7  -7   2       10.52        4.07     11.97 o 
  -6  -7   2        0.48       -3.60      8.57 o 
  -5  -7   2        8.51        8.02      6.44 o 
  -4  -7   2      948.72      901.72     24.34 o 
  -3  -7   2      265.64      284.41     11.83 o 
  -2  -7   2     1211.57     1126.79     23.03 o 
  -1  -7   2       14.55       12.14      2.63 o 
   0  -7   2     1033.31     1141.49     18.54 o 
   1  -7   2       14.37       19.92      2.40 o 
   2  -7   2       28.10       24.58      2.22 o 
   3  -7   2     1259.44     1250.27     24.78 o 
   4  -7   2      317.59      318.95     10.20 o 
   5  -7   2     2831.33     2742.05     64.84 o 
   6  -7   2     2552.56     2538.98     69.33 o 
   7  -7   2       10.36        8.51      3.76 o 
   8  -7   2      499.80      493.49     20.45 o 
   9  -7   2      234.63      237.13     22.45 o 
  10  -7   2      374.47      393.22     19.21 o 
  11  -7   2       75.87       79.30     11.54 o 
  -8  -6   2        8.32       23.01     13.23 o 
  -7  -6   2       24.94       22.29     11.54 o 
  -6  -6   2        6.22       -0.18      7.88 o 
  -5  -6   2      525.58      493.88     19.65 o 
  -4  -6   2      223.30      235.15     10.00 o 
  -3  -6   2      602.83      555.82     12.87 o 
  -2  -6   2     1349.82     1382.91     25.02 o 
  -1  -6   2     1299.92     1375.59     21.82 o 
   0  -6   2     4012.14     3899.27     62.42 o 
   1  -6   2     1160.68     1018.69     16.35 o 
   2  -6   2      178.42      179.14      4.16 o 
   3  -6   2     1191.53     1223.89     26.30 o 
   4  -6   2      729.17      784.11     17.68 o 
   5  -6   2     1977.08     2040.64     42.54 o 
   6  -6   2      238.66      251.34     10.53 o 
   7  -6   2     1079.15     1087.91     36.43 o 
   8  -6   2      293.54      304.95     24.32 o 
   9  -6   2     2282.02     2229.09     70.88 o 
  10  -6   2       58.22       56.39      6.80 o 
  11  -6   2      446.43      443.42     18.25 o 
  -9  -5   2       22.43       24.94     13.81 o 
  -8  -5   2        3.20       10.03     11.83 o 
  -7  -5   2       12.94       18.87      8.46 o 
  -6  -5   2      234.55      222.37     12.51 o 
  -5  -5   2        0.52       -2.45      4.95 o 
  -4  -5   2      864.29      853.59     24.78 o 
  -3  -5   2     4343.11     4149.95     70.54 o 
  -2  -5   2     3724.98     3739.56     63.32 o 
  -1  -5   2     2598.07     2735.16     41.32 o 
   0  -5   2     1769.00     1882.98     28.79 o 
   1  -5   2      865.25      863.47     13.84 o 
   2  -5   2     3396.88     3462.26     54.61 o 
   3  -5   2     2665.63     2542.12     52.15 o 
   4  -5   2     7731.66     7908.59    158.44 o 
   5  -5   2      425.97      425.98     14.69 o 
   6  -5   2        6.04        8.19      3.04 o 
   7  -5   2      319.46      280.63     21.51 o 
   8  -5   2        9.19        2.26      9.12 o 
   9  -5   2      251.19      246.44     14.15 o 
  10  -5   2      136.82      126.92      9.00 o 
  11  -5   2      111.90      119.01     11.08 o 
  -9  -4   2       49.75       44.07     13.03 o 
  -8  -4   2        0.78       19.55      8.75 o 
  -7  -4   2      149.78      176.78     11.58 o 
  -6  -4   2      652.86      593.85     21.57 o 
  -5  -4   2       23.75       24.04      4.94 o 
  -4  -4   2      187.83      218.01      7.81 o 
  -3  -4   2      151.40      133.38      4.24 o 
  -2  -4   2      486.60      565.06     10.54 o 
  -1  -4   2     3407.79     3350.73     52.79 o 
   0  -4   2    20491.78    20007.44    409.22 o 
   1  -4   2     4823.90     4856.87     77.09 o 
   2  -4   2     2003.31     2172.87     34.42 o 
   3  -4   2     9190.36     9614.92    218.78 o 
   4  -4   2     3713.98     4022.73     86.26 o 
   5  -4   2     1121.49     1156.09     23.85 o 
   6  -4   2       94.44       91.71      7.77 o 
   7  -4   2      675.59      716.78     18.90 o 
   8  -4   2       15.98       20.74      6.17 o 
   9  -4   2       67.94       96.43      7.99 o 
  10  -4   2      191.22      192.80     11.22 o 
  11  -4   2       12.36        6.99      8.38 o 
 -10  -3   2       47.53       58.38     13.74 o 
  -9  -3   2       26.38       24.73     11.54 o 
  -8  -3   2      146.91      128.19     10.85 o 
  -7  -3   2      801.93      805.67     26.02 o 
  -6  -3   2      446.41      391.04     17.41 o 
  -5  -3   2     2016.12     2093.43     47.98 o 
  -4  -3   2     2511.24     2386.04     50.26 o 
  -3  -3   2     1032.59     1057.81     22.39 o 
  -2  -3   2        1.39        5.20      1.31 o 
  -1  -3   2      894.56      868.54     15.76 o 
   0  -3   2     4986.52     5406.98     82.50 o 
   1  -3   2    36493.70    31707.82    566.20 o 
   2  -3   2      404.39      377.07      8.72 o 
   3  -3   2     2579.88     2635.70     51.30 o 
   4  -3   2     8837.58     9199.72    200.31 o 
   5  -3   2       45.19       56.46      6.41 o 
   6  -3   2     3374.54     3165.15     62.43 o 
   7  -3   2     1967.32     1858.38     40.46 o 
   8  -3   2      125.85      136.54      6.83 o 
   9  -3   2      103.17      112.54      8.52 o 
  10  -3   2       61.63       69.65      8.83 o 
  11  -3   2        0.86       -9.44      9.69 o 
 -10  -2   2        0.03        1.94     10.99 o 
  -9  -2   2       17.58       11.49     12.41 o 
  -8  -2   2      285.36      273.61     18.74 o 
  -7  -2   2       10.08        2.25      6.14 o 
  -6  -2   2        0.43       -0.85      5.82 o 
  -5  -2   2       58.48       57.98      3.93 o 
  -4  -2   2     2481.95     2637.86     54.90 o 
  -3  -2   2     1438.96     1584.19     36.95 o 
  -2  -2   2     2080.17     2066.18     31.74 o 
  -1  -2   2    23721.14    21143.43    341.81 o 
   0  -2   2     3039.34     3274.04     49.55 o 
   1  -2   2       28.76       32.02      1.19 o 
   2  -2   2     5719.29     6323.91    110.45 o 
   3  -2   2     1463.58     1514.18     33.51 o 
   4  -2   2       43.28       47.56      2.56 o 
   5  -2   2      371.36      392.89      8.27 o 
   6  -2   2     1213.72     1216.93     22.70 o 
   7  -2   2     2554.18     2564.26     61.61 o 
   8  -2   2       70.16       81.13      7.02 o 
   9  -2   2     1227.05     1165.95     38.13 o 
  10  -2   2        1.97       -1.76      7.69 o 
  11  -2   2       82.87      100.58     19.18 o 
 -11  -1   2        0.59      -17.31     17.31 o 
 -10  -1   2        0.07       -4.07     10.55 o 
  -9  -1   2        9.63       11.88      7.49 o 
  -8  -1   2      358.82      309.42     13.90 o 
  -7  -1   2       74.66       54.32      6.81 o 
  -6  -1   2       15.21       18.45      3.45 o 
  -5  -1   2     2846.45     2724.16     62.72 o 
  -4  -1   2      369.65      348.26      8.79 o 
  -3  -1   2     1269.86     1414.31     33.83 o 
  -2  -1   2      839.03      830.44     15.88 o 
  -1  -1   2     1881.56     1980.72     33.81 o 
   0  -1   2      122.91      111.68      3.51 o 
   1  -1   2      148.65      178.77      3.08 o 
   2  -1   2     7494.29     7702.48    163.15 o 
   3  -1   2    12032.11    12020.61    207.09 o 
   4  -1   2      706.06      780.17     16.35 o 
   5  -1   2     3284.29     3283.67     63.54 o 
   6  -1   2      256.77      268.66      8.71 o 
   7  -1   2      156.78      141.75      7.54 o 
   8  -1   2       14.05       10.64      5.67 o 
   9  -1   2        1.37       -6.18      6.18 o 
  10  -1   2       72.96       89.31     10.34 o 
  11  -1   2        7.48        3.26     11.46 o 
 -11   0   2       93.61       78.42     19.18 o 
 -10   0   2       17.97       47.87      9.07 o 
  -9   0   2      253.96      277.83     16.40 o 
  -8   0   2      126.13      123.81      7.32 o 
  -7   0   2      751.49      757.68     20.63 o 
  -6   0   2      184.74      166.72      7.63 o 
  -5   0   2      290.76      418.11     11.75 o 
  -4   0   2       23.47       12.27      1.98 o 
  -3   0   2     3323.38     3477.34     61.77 o 
  -2   0   2     2779.84     2849.84     61.78 o 
  -1   0   2     2247.50     2317.38     53.87 o 
   0   0   2        2.16        3.16      0.63 o 
   1   0   2     1356.32     1482.38     23.93 o 
   2   0   2     3327.62     3374.90     53.28 o 
   3   0   2      266.87      254.77      6.22 o 
   4   0   2       80.79      103.15      3.70 o 
   5   0   2     2889.40     2840.29     55.43 o 
   6   0   2      222.22      227.01     11.14 o 
   7   0   2      855.53      722.38     20.98 o 
   8   0   2       47.91       55.02      7.15 o 
   9   0   2       82.82       80.00      8.73 o 
  10   0   2       46.76       41.68     14.50 o 
 -11   1   2       57.53       60.60      9.20 o 
 -10   1   2        5.50        3.23      7.02 o 
  -9   1   2      276.39      239.73     12.10 o 
  -8   1   2      830.15      761.53     23.46 o 
  -7   1   2     2246.43     2258.14     50.66 o 
  -6   1   2     7102.89     7282.51    140.63 o 
  -5   1   2      167.66      182.59      8.21 o 
  -4   1   2      631.89      617.51     12.80 o 
  -3   1   2       68.57       72.03      5.61 o 
  -2   1   2      166.77      169.29      4.55 o 
  -1   1   2      204.89      216.04      4.57 o 
   0   1   2     1967.09     2065.11     48.22 o 
   1   1   2     1598.88     1822.77     31.87 o 
   2   1   2     1984.48     1805.95     38.89 o 
   3   1   2      327.82      347.66      9.47 o 
   4   1   2     2016.97     1851.38     36.61 o 
   5   1   2      597.75      576.02     13.37 o 
   6   1   2     1148.13     1127.49     29.42 o 
   7   1   2      232.14      219.18     11.21 o 
   8   1   2      503.79      493.78     19.70 o 
   9   1   2       18.90       11.29      9.20 o 
  10   1   2        2.52       -4.42      9.55 o 
 -12   2   2        3.56        1.87     12.16 o 
 -11   2   2       96.29      105.04      9.93 o 
 -10   2   2      126.78      130.92     16.55 o 
  -9   2   2       22.86       17.25     12.03 o 
  -8   2   2       46.67       37.35      4.20 o 
  -7   2   2      148.13      152.96      5.52 o 
  -6   2   2     1197.15     1192.75     24.30 o 
  -5   2   2       10.33        9.63      4.46 o 
  -4   2   2      516.20      456.96     22.92 o 
  -3   2   2     6749.55     6914.70    296.06 o 
  -2   2   2     7669.54     7886.74    166.15 o 
  -1   2   2      885.52      937.05     16.65 o 
   0   2   2    28752.48    25827.88    519.22 o 
   1   2   2      254.77      277.04      9.69 o 
   2   2   2       54.92       52.17      2.72 o 
   3   2   2      267.76      355.22      7.84 o 
   4   2   2      764.71      764.52     17.96 o 
   5   2   2       78.56       88.95      5.87 o 
   6   2   2       39.39       25.49      8.10 o 
   7   2   2      105.26      100.24      9.77 o 
   8   2   2      194.75      188.44     15.23 o 
   9   2   2        0.43       -2.13      9.29 o 
  10   2   2       23.69        2.05     12.31 o 
 -12   3   2       86.96       91.20     13.10 o 
 -11   3   2       57.46       56.07     14.73 o 
 -10   3   2      591.39      555.90     24.56 o 
  -9   3   2      779.09      765.42     23.32 o 
  -8   3   2       26.56       41.25      4.73 o 
  -7   3   2     2207.12     2258.12     49.22 o 
  -6   3   2       24.99       29.85      5.95 o 
  -5   3   2      697.86      732.91     35.55 o 
  -4   3   2      186.66      210.94     13.10 o 
  -3   3   2     2153.45     2164.80     52.51 o 
  -2   3   2       44.28       55.75      3.17 o 
  -1   3   2     3110.76     3464.25     63.17 o 
   0   3   2     2008.42     1881.74     30.88 o 
   1   3   2     8693.33     8902.51    142.52 o 
   2   3   2      530.24      561.61     12.07 o 
   3   3   2     5170.59     5231.32     95.89 o 
   4   3   2       12.43       14.76      1.96 o 
   5   3   2      514.18      490.11     21.47 o 
   6   3   2      303.36      279.00     14.72 o 
   7   3   2       18.17        7.30      8.86 o 
   8   3   2       75.32       45.92      9.87 o 
   9   3   2        5.61       11.58     10.32 o 
 -12   4   2        3.66        1.87      9.82 o 
 -11   4   2      409.33      367.62     21.51 o 
 -10   4   2        0.11        0.42      5.57 o 
  -9   4   2      700.98      705.74     17.67 o 
  -8   4   2      683.22      605.09     15.04 o 
  -7   4   2     1511.51     1483.27     50.57 o 
  -6   4   2       80.78       82.32      9.82 o 
  -5   4   2     3226.76     3342.76    146.39 o 
  -4   4   2     1407.81     1484.18     36.48 o 
  -3   4   2      673.02      647.21     14.96 o 
  -2   4   2     1439.82     1436.99     27.33 o 
  -1   4   2     1338.41     1335.44     20.54 o 
   0   4   2      159.57      135.44      3.89 o 
   1   4   2      141.96      159.51      4.69 o 
   2   4   2     2190.21     2355.11     44.25 o 
   3   4   2     4169.02     4130.12     76.20 o 
   4   4   2      849.79      902.49     20.21 o 
   5   4   2     1447.91     1368.30     33.68 o 
   6   4   2      327.19      292.73     14.60 o 
   7   4   2       63.01       46.96      9.91 o 
   8   4   2       18.34       36.52     10.73 o 
   9   4   2      128.39      125.45     17.95 o 
 -12   5   2        4.78        1.87      8.42 o 
 -11   5   2        6.06        2.92      6.48 o 
 -10   5   2        7.95        3.82      5.23 o 
  -9   5   2       63.52       49.27      6.21 o 
  -8   5   2     1018.57     1052.69     38.19 o 
  -7   5   2       11.03       32.74      9.35 o 
  -6   5   2     1604.92     1669.39     41.16 o 
  -5   5   2       77.89       62.50      3.93 o 
  -4   5   2       32.92       60.43      5.81 o 
  -3   5   2      574.15      606.05     13.90 o 
  -2   5   2      213.21      215.85      5.58 o 
  -1   5   2     4802.96     4739.47     75.50 o 
   0   5   2     4693.24     4748.57     79.94 o 
   1   5   2       68.01       82.98      3.65 o 
   2   5   2      143.42      129.35      4.71 o 
   3   5   2      664.18      671.80     17.02 o 
   4   5   2      206.16      211.04      7.85 o 
   5   5   2       43.00       34.98      6.28 o 
   6   5   2      220.94      256.25     16.85 o 
   7   5   2       12.33       27.31     10.59 o 
   8   5   2        2.84        3.76     10.55 o 
 -12   6   2       97.63       93.84      9.06 o 
 -11   6   2      160.04      166.27     10.76 o 
 -10   6   2       60.00       62.53      4.38 o 
  -9   6   2       21.17       30.34     11.46 o 
  -8   6   2        5.53        8.36      2.85 o 
  -7   6   2      111.07      122.45      6.70 o 
  -6   6   2      267.98      282.84     13.04 o 
  -5   6   2      953.64      946.96     21.96 o 
  -4   6   2     1703.11     1578.69     32.04 o 
  -3   6   2        7.40       10.62      2.10 o 
  -2   6   2     1250.39     1112.69     19.63 o 
  -1   6   2       30.59       36.23      2.35 o 
   0   6   2      560.85      593.38     11.93 o 
   1   6   2     1081.28     1024.69     19.27 o 
   2   6   2     1985.33     2003.07     35.58 o 
   3   6   2       76.34       76.89      6.63 o 
   4   6   2       92.19       88.01      6.04 o 
   5   6   2        4.94        8.89      6.58 o 
   6   6   2        8.60        8.25      8.88 o 
   7   6   2      224.92      233.71     23.23 o 
   8   6   2       19.10       20.25     14.59 o 
 -12   7   2      320.83      347.22     16.49 o 
 -11   7   2        1.38       -1.52      5.61 o 
 -10   7   2      817.99      858.17     46.54 o 
  -9   7   2      122.01      121.93      5.60 o 
  -8   7   2        6.41        8.12      3.54 o 
  -7   7   2        8.07       12.11      4.75 o 
  -6   7   2        2.59        1.74      3.05 o 
  -5   7   2      177.91      172.09      7.16 o 
  -4   7   2      272.76      313.67      7.21 o 
  -3   7   2      341.91      378.15      9.24 o 
  -2   7   2     1979.10     1802.65     29.43 o 
  -1   7   2     1181.26     1189.54     19.30 o 
   0   7   2     3491.44     3572.21     57.57 o 
   1   7   2      532.97      515.98     11.52 o 
   2   7   2       97.45       76.14      5.30 o 
   3   7   2      103.33       90.62      7.61 o 
   4   7   2      155.94      135.41      9.51 o 
   5   7   2       69.97       93.40      9.39 o 
   6   7   2        0.00        0.97     10.45 o 
   7   7   2       46.61       29.74     12.19 o 
 -12   8   2       18.36       18.17      6.61 o 
 -11   8   2      351.08      398.49     32.27 o 
 -10   8   2       52.37       50.97      6.81 o 
  -9   8   2      173.62      163.11     13.33 o 
  -8   8   2      403.59      386.55     16.60 o 
  -7   8   2     1076.59      994.44     28.48 o 
  -6   8   2     1390.11     1433.13     38.87 o 
  -5   8   2        2.76        5.42      3.48 o 
  -4   8   2       17.45       11.08      3.66 o 
  -3   8   2      335.58      299.33      9.55 o 
  -2   8   2     1432.49     1449.61     24.23 o 
  -1   8   2      132.65      136.29      4.86 o 
   0   8   2      168.65      170.34      5.66 o 
   1   8   2     1307.58     1317.76     27.00 o 
   2   8   2        7.13       11.28      4.78 o 
   3   8   2      174.98      146.21      9.27 o 
   4   8   2       36.53       36.29      7.96 o 
   5   8   2       61.45       66.62     14.18 o 
   6   8   2        7.10       17.25      9.57 o 
 -12   9   2       25.50       21.17      7.77 o 
 -11   9   2      126.45      139.11     16.84 o 
 -10   9   2       17.13       14.38      7.15 o 
  -9   9   2       70.91       78.28     13.56 o 
  -8   9   2       40.29       38.74      7.70 o 
  -7   9   2     1103.76     1107.36     28.67 o 
  -6   9   2       35.26       34.17      5.10 o 
  -5   9   2      379.35      379.31     11.46 o 
  -4   9   2      414.00      424.68     14.17 o 
  -3   9   2     2637.22     2565.25     50.00 o 
  -2   9   2      326.02      354.81      8.87 o 
  -1   9   2      489.26      420.24      9.83 o 
   0   9   2      156.48      156.07      5.91 o 
   1   9   2       84.18       86.42      5.98 o 
   2   9   2      468.46      465.98     15.52 o 
   3   9   2        1.33        5.24      8.29 o 
   4   9   2       23.98       36.56     10.04 o 
   5   9   2       49.57       36.22     10.93 o 
 -11  10   2       35.51       28.54      8.28 o 
 -10  10   2       71.48       75.67     12.98 o 
  -9  10   2        1.55        1.52      6.67 o 
  -8  10   2       63.68       55.27      6.55 o 
  -7  10   2      174.43      191.79     12.08 o 
  -6  10   2      234.77      247.16     13.37 o 
  -5  10   2      185.04      169.74      7.73 o 
  -4  10   2     1979.58     1901.67     41.90 o 
  -3  10   2      103.24      106.95      7.88 o 
  -2  10   2       45.51       31.77      4.56 o 
  -1  10   2      481.71      442.64     10.56 o 
   0  10   2     1497.17     1489.65     26.79 o 
   1  10   2      483.97      442.30     14.99 o 
   2  10   2      108.73      107.31      8.00 o 
   3  10   2        1.55        8.54      9.57 o 
   4  10   2       93.37      100.54     12.66 o 
 -11  11   2       37.25       36.18      9.52 o 
 -10  11   2        8.90        8.55      7.61 o 
  -9  11   2      278.87      277.02     11.83 o 
  -8  11   2        1.26       -3.46      5.72 o 
  -7  11   2       29.57       47.82      6.92 o 
  -6  11   2        2.05        0.84      6.14 o 
  -5  11   2      132.39      130.59      8.56 o 
  -4  11   2      741.68      769.87     22.55 o 
  -3  11   2      321.22      357.26     11.90 o 
  -2  11   2      498.18      462.33     12.64 o 
  -1  11   2      478.69      455.35     11.27 o 
   0  11   2        2.32        7.52      5.36 o 
   1  11   2        0.25       -5.58      5.58 o 
   2  11   2       81.93       95.62     12.86 o 
   3  11   2       29.88       42.54      8.99 o 
 -11  12   2        3.20       -9.33      9.33 o 
 -10  12   2      153.02      198.30     15.39 o 
  -9  12   2       49.53       53.98      7.86 o 
  -8  12   2      276.61      281.65     14.51 o 
  -7  12   2        1.76       -1.80      6.44 o 
  -6  12   2      215.72      201.10     13.10 o 
  -5  12   2        9.50        2.76      6.40 o 
  -4  12   2      505.59      473.62     17.38 o 
  -3  12   2      120.34      107.27      9.39 o 
  -2  12   2      134.22      149.96      8.82 o 
  -1  12   2      201.49      177.65     10.80 o 
   0  12   2       33.30       48.19      7.35 o 
   1  12   2       10.07        7.11      7.19 o 
   2  12   2        0.86       -6.55      7.86 o 
 -10  13   2        4.04       10.66     11.07 o 
  -9  13   2       46.35       52.33     10.36 o 
  -8  13   2       90.88       67.02     10.26 o 
  -7  13   2      572.92      589.06     22.32 o 
  -6  13   2       16.16       29.20      7.95 o 
  -5  13   2      451.99      469.95     21.20 o 
  -4  13   2      119.67       99.79      9.92 o 
  -3  13   2      478.36      448.68     17.67 o 
  -2  13   2       29.32       20.12      7.11 o 
  -1  13   2       34.22       27.33      8.11 o 
   0  13   2        1.71       -7.37      7.37 o 
   1  13   2       80.50      109.41     11.88 o 
  -9  14   2       22.05       23.74     12.79 o 
  -8  14   2       62.51       83.29     11.83 o 
  -7  14   2       38.54       43.38     10.52 o 
  -6  14   2      262.71      253.66     20.25 o 
  -5  14   2        4.32       -8.54      9.27 o 
  -4  14   2       42.06       36.01     10.58 o 
  -3  14   2       10.53       19.37      9.26 o 
  -2  14   2       42.10       59.29     10.48 o 
  -1  14   2        1.32        1.84      8.98 o 
  -7  15   2       60.50       58.76     13.91 o 
  -6  15   2      100.04      130.79     16.17 o 
  -5  15   2       19.23       -1.25     12.85 o 
  -4  15   2       10.39        5.04     13.06 o 
   2 -15   3       12.39       -1.30      8.91 o 
   3 -15   3        7.91       12.25      9.37 o 
   4 -15   3       16.68       14.65      9.46 o 
   5 -15   3       27.88       39.38      9.93 o 
   6 -15   3        3.77        9.76     10.45 o 
   7 -15   3        7.90       -7.95     20.11 o 
   0 -14   3      135.00      175.57     10.11 o 
   1 -14   3       81.39       93.38      7.99 o 
   2 -14   3       89.84      102.50      7.52 o 
   3 -14   3        0.17        7.33      6.57 o 
   4 -14   3        7.08        6.95      7.63 o 
   5 -14   3       19.86       17.08      8.37 o 
   6 -14   3       11.33        0.15      8.20 o 
   7 -14   3       15.52        7.00      8.85 o 
   8 -14   3        4.79        7.70     12.70 o 
  -2 -13   3      146.40      141.33     13.35 o 
  -1 -13   3       32.25       40.86      7.68 o 
   0 -13   3       14.11       10.62      6.70 o 
   1 -13   3        1.09        1.46      5.76 o 
   2 -13   3       18.02        5.16      4.99 o 
   3 -13   3      188.47      212.66      9.42 o 
   4 -13   3      112.32      110.54      8.85 o 
   5 -13   3       42.54       45.52      7.84 o 
   6 -13   3       12.34        7.88      6.92 o 
   7 -13   3        7.72        9.92      7.94 o 
   8 -13   3       37.85       45.84     14.77 o 
   9 -13   3        6.08       13.28      9.47 o 
  -3 -12   3        9.53       16.76      8.10 o 
  -2 -12   3       21.30       33.50      7.23 o 
  -1 -12   3      124.86      146.73     11.82 o 
   0 -12   3       76.56       71.13     10.78 o 
   1 -12   3       12.92        5.43      5.20 o 
   2 -12   3        2.39        1.55      4.26 o 
   3 -12   3        6.88        2.92      4.85 o 
   4 -12   3        0.91       -4.23      6.14 o 
   5 -12   3       41.87       39.04      6.44 o 
   6 -12   3        2.43        5.21      6.00 o 
   7 -12   3      273.29      273.69     11.73 o 
   8 -12   3        2.69       11.77      7.46 o 
   9 -12   3       32.34       45.84     10.44 o 
  10 -12   3      115.37      104.44     13.23 o 
  -4 -11   3       13.78       12.23      9.38 o 
  -3 -11   3       37.63       38.46      6.67 o 
  -2 -11   3        0.24        4.52      5.93 o 
  -1 -11   3       88.48      102.78      7.16 o 
   0 -11   3      191.98      188.69      9.04 o 
   1 -11   3       63.42       82.83      5.33 o 
   2 -11   3        4.21        7.75      3.94 o 
   3 -11   3      385.65      363.17     11.66 o 
   4 -11   3        1.09        4.14      5.37 o 
   5 -11   3        2.51       -5.03      5.09 o 
   6 -11   3      320.66      322.52     11.85 o 
   7 -11   3      187.05      162.78      8.78 o 
   8 -11   3      487.23      475.96     18.98 o 
   9 -11   3        4.18       -4.03      7.36 o 
  10 -11   3      467.75      479.83     23.60 o 
  -5 -10   3        0.21        9.67      9.05 o 
  -4 -10   3       23.64       21.99      8.68 o 
  -3 -10   3       21.72       21.57      5.88 o 
  -2 -10   3      504.01      550.50     14.52 o 
  -1 -10   3      300.75      331.12     10.43 o 
   0 -10   3      515.55      508.77     12.48 o 
   1 -10   3       53.26       50.41      4.33 o 
   2 -10   3      685.25      640.25     12.98 o 
   3 -10   3       25.07       23.87      4.23 o 
   4 -10   3       19.57       15.25      5.08 o 
   5 -10   3      116.67      135.54      7.28 o 
   6 -10   3      150.59      146.52      8.64 o 
   7 -10   3      462.94      451.55     17.68 o 
   8 -10   3       19.31       14.59      6.60 o 
   9 -10   3      736.53      688.09     23.89 o 
  10 -10   3        0.13        1.63      9.95 o 
  11 -10   3      471.09      478.94     37.88 o 
  -6  -9   3        3.42        4.71     13.48 o 
  -5  -9   3       12.50       13.53      9.34 o 
  -4  -9   3      321.53      294.75     16.94 o 
  -3  -9   3       57.87       58.00      7.17 o 
  -2  -9   3       32.22       45.31      4.78 o 
  -1  -9   3        2.88        7.02      4.04 o 
   0  -9   3        0.86       -0.49      3.43 o 
   1  -9   3      822.31      830.29     15.83 o 
   2  -9   3     1285.57     1278.37     22.31 o 
   3  -9   3       94.61      113.85      6.01 o 
   4  -9   3        4.45        3.56      4.78 o 
   5  -9   3        4.96        6.25      4.80 o 
   6  -9   3      128.43      136.10      7.65 o 
   7  -9   3       55.29       59.22      6.71 o 
   8  -9   3      198.07      183.09     10.02 o 
   9  -9   3      120.96      130.14     12.63 o 
  10  -9   3      406.59      392.41     31.57 o 
  11  -9   3       58.80       69.69     20.11 o 
  -7  -8   3        4.72       18.27     14.88 o 
  -6  -8   3       37.21       58.46     13.84 o 
  -5  -8   3      206.74      203.30     13.70 o 
  -4  -8   3       41.53       40.29      7.76 o 
  -3  -8   3      641.69      616.86     18.44 o 
  -2  -8   3       74.05       75.58      4.61 o 
  -1  -8   3      775.07      766.02     14.60 o 
   0  -8   3      469.18      450.74      9.15 o 
   1  -8   3        0.35       -1.92      2.57 o 
   2  -8   3        2.96        1.59      2.50 o 
   3  -8   3       31.54       34.50      3.50 o 
   4  -8   3       30.05       33.06      3.95 o 
   5  -8   3     4193.67     4023.87     94.20 o 
   6  -8   3      595.28      599.39     17.64 o 
   7  -8   3      991.71     1050.73     30.99 o 
   8  -8   3      197.78      194.02     10.28 o 
   9  -8   3      303.42      317.04     18.15 o 
  10  -8   3      245.97      268.33     20.81 o 
  11  -8   3       70.67      103.31     18.47 o 
  -8  -7   3       59.56       56.99     15.91 o 
  -7  -7   3       43.37       40.54     14.36 o 
  -6  -7   3      423.28      375.50     22.13 o 
  -5  -7   3      169.78      196.57     10.21 o 
  -4  -7   3      173.79      153.70      8.59 o 
  -3  -7   3      236.48      261.20     13.07 o 
  -2  -7   3      335.36      365.47      8.90 o 
  -1  -7   3      870.71      834.84     14.88 o 
   0  -7   3     1948.24     1973.81     30.65 o 
   1  -7   3     3571.61     3637.63     54.81 o 
   2  -7   3      468.20      468.15      9.22 o 
   3  -7   3       64.42       59.98      4.00 o 
   4  -7   3     1705.60     1723.88     36.69 o 
   5  -7   3      191.37      188.88      7.87 o 
   6  -7   3     1917.07     1852.17     51.47 o 
   7  -7   3      351.69      350.87     13.53 o 
   8  -7   3     2150.08     2115.26     77.16 o 
   9  -7   3        9.63       13.33      7.22 o 
  10  -7   3      566.92      567.99     20.50 o 
  11  -7   3       26.15       22.56      8.22 o 
  -8  -6   3        3.07       -9.88     11.73 o 
  -7  -6   3        1.65        1.26     11.33 o 
  -6  -6   3        1.43        9.56      7.82 o 
  -5  -6   3       85.59       77.19      7.29 o 
  -4  -6   3     1409.12     1322.36     32.57 o 
  -3  -6   3     1010.82      963.42     26.48 o 
  -2  -6   3      238.70      219.40      6.23 o 
  -1  -6   3      107.89      100.17      3.67 o 
   0  -6   3       69.21       61.87      2.81 o 
   1  -6   3     1820.83     1945.70     32.02 o 
   2  -6   3     2511.14     2534.24     41.04 o 
   3  -6   3     4482.73     4441.58     90.29 o 
   4  -6   3     1356.50     1242.28     27.01 o 
   5  -6   3      343.70      325.85      9.25 o 
   6  -6   3      457.88      460.37     15.55 o 
   7  -6   3     1194.28     1097.04     41.89 o 
   8  -6   3      137.10      118.88      9.51 o 
   9  -6   3      137.60      136.52      8.62 o 
  10  -6   3       32.95       24.33      7.25 o 
  11  -6   3      188.29      218.05     27.60 o 
  -9  -5   3       10.49       13.38     12.80 o 
  -8  -5   3       33.16       57.35     25.72 o 
  -7  -5   3      232.75      193.40     15.83 o 
  -6  -5   3      608.65      577.41     20.87 o 
  -5  -5   3      549.69      551.90     17.41 o 
  -4  -5   3      789.69      778.45     18.07 o 
  -3  -5   3        3.87        4.87      2.90 o 
  -2  -5   3     1234.71     1207.40     21.78 o 
  -1  -5   3     1267.48     1359.07     21.29 o 
   0  -5   3     1361.80     1271.69     19.89 o 
   1  -5   3      538.78      572.49      9.66 o 
   2  -5   3     1245.71     1223.45     20.14 o 
   3  -5   3     7549.55     8010.38    161.39 o 
   4  -5   3      575.20      582.09     13.54 o 
   5  -5   3       32.50       42.53      6.93 o 
   6  -5   3     2278.97     2386.34     95.15 o 
   7  -5   3     1405.46     1443.52     43.06 o 
   8  -5   3      168.74      145.99      8.57 o 
   9  -5   3      245.61      244.56     10.59 o 
  10  -5   3       18.94       14.77      6.80 o 
  11  -5   3       37.36       20.11     12.63 o 
  -9  -4   3        9.55        5.30     20.11 o 
  -8  -4   3      107.07      110.39     15.20 o 
  -7  -4   3       50.21       39.27      9.70 o 
  -6  -4   3      377.93      396.53     15.60 o 
  -5  -4   3      522.23      499.68     14.58 o 
  -4  -4   3       50.28       48.28      4.03 o 
  -3  -4   3       48.88       58.33      2.88 o 
  -2  -4   3        3.11        2.06      1.86 o 
  -1  -4   3     1289.46     1293.65     20.05 o 
   0  -4   3       29.13       28.58      1.67 o 
   1  -4   3       56.92       84.64      3.14 o 
   2  -4   3     1418.29     1335.77     23.57 o 
   3  -4   3     7577.75     7675.77    154.95 o 
   4  -4   3     2907.38     3087.62     59.47 o 
   5  -4   3     3502.91     3454.04     66.96 o 
   6  -4   3     3286.78     3250.41     63.29 o 
   7  -4   3       73.04       70.80      5.44 o 
   8  -4   3     1048.66      972.38     26.16 o 
   9  -4   3      348.15      328.71     13.37 o 
  10  -4   3       57.37       71.02      9.00 o 
  11  -4   3        9.61        7.57     12.39 o 
 -10  -3   3       80.29       74.89     14.66 o 
  -9  -3   3       15.14       10.99     10.53 o 
  -8  -3   3      345.09      344.47     23.43 o 
  -7  -3   3        8.39        0.89      6.25 o 
  -6  -3   3      208.58      229.68     13.46 o 
  -5  -3   3      271.79      287.47     12.76 o 
  -4  -3   3     1128.72     1200.06     29.91 o 
  -3  -3   3     1656.51     1773.13     31.92 o 
  -2  -3   3     2850.75     2774.54     45.31 o 
  -1  -3   3     3818.14     3712.30     50.86 o 
   0  -3   3     5157.26     5479.13     78.40 o 
   1  -3   3    24792.72    23214.71    376.25 o 
   2  -3   3       21.69       17.48      1.13 o 
   3  -3   3       19.86       46.19      2.31 o 
   4  -3   3     3759.37     4225.57    105.77 o 
   5  -3   3      323.56      364.05      8.92 o 
   6  -3   3     1947.11     1946.46     39.02 o 
   7  -3   3      224.36      237.68      8.54 o 
   8  -3   3      778.36      759.39     24.84 o 
   9  -3   3       12.21       16.55      7.09 o 
  10  -3   3        1.59        5.44      7.94 o 
  11  -3   3        2.19       -1.10     11.07 o 
 -10  -2   3        1.77       -6.44     10.97 o 
  -9  -2   3      419.61      387.94     21.23 o 
  -8  -2   3       12.60        3.83      7.02 o 
  -7  -2   3       98.92       73.95      7.78 o 
  -6  -2   3      198.01      212.91     16.29 o 
  -5  -2   3     1030.45      986.12     22.01 o 
  -4  -2   3     1057.90     1075.55     29.96 o 
  -3  -2   3      143.42      150.67      4.92 o 
  -2  -2   3        1.06        4.57      0.89 o 
  -1  -2   3      641.43      626.16     10.15 o 
   0  -2   3     2338.94     2530.13     38.88 o 
   1  -2   3    19342.34    17486.56    282.89 o 
   2  -2   3     3861.44     3906.01     59.02 o 
   3  -2   3     1844.69     2057.99     44.88 o 
   4  -2   3     2641.49     2643.15     46.91 o 
   5  -2   3     1724.44     1717.09     28.74 o 
   6  -2   3      684.07      709.07     17.45 o 
   7  -2   3       19.60       10.17      4.70 o 
   8  -2   3       18.67       19.12      6.62 o 
   9  -2   3       24.53       35.02      7.97 o 
  10  -2   3       47.71       64.85     12.97 o 
  11  -2   3       16.64       24.68     12.63 o 
 -11  -1   3        1.26       10.42     11.01 o 
 -10  -1   3      397.50      418.76     50.28 o 
  -9  -1   3        1.26        1.59      7.28 o 
  -8  -1   3     1398.06     1311.21     46.57 o 
  -7  -1   3      189.95      194.45     16.84 o 
  -6  -1   3     2069.83     2034.74     59.53 o 
  -5  -1   3     1023.94     1079.39     26.12 o 
  -4  -1   3     1956.13     2097.56     48.31 o 
  -3  -1   3     2341.04     2202.73     46.01 o 
  -2  -1   3     9163.27     9256.54    191.53 o 
  -1  -1   3     4067.98     4190.29     63.37 o 
   0  -1   3     1327.14     1405.47     21.74 o 
   1  -1   3      792.80      852.84     15.93 o 
   2  -1   3     2379.57     2424.74     34.60 o 
   3  -1   3       88.03      103.85      3.28 o 
   4  -1   3     1597.35     1503.48     34.06 o 
   5  -1   3     3840.64     3841.10     74.23 o 
   6  -1   3       44.72       36.58      6.08 o 
   7  -1   3      251.03      202.81      9.35 o 
   8  -1   3       71.35       81.95     12.29 o 
   9  -1   3        1.73       -2.54      7.61 o 
  10  -1   3      171.24      163.14     15.47 o 
 -11   0   3        1.61        1.44     21.05 o 
 -10   0   3       10.18        9.19      9.38 o 
  -9   0   3      279.01      247.33     12.31 o 
  -8   0   3      302.48      302.65     11.10 o 
  -7   0   3     1217.13     1217.27     34.11 o 
  -6   0   3     1330.20     1342.68     34.06 o 
  -5   0   3      102.36      126.28      4.88 o 
  -4   0   3       46.32       42.86      2.68 o 
  -3   0   3       35.96       42.51      1.81 o 
  -2   0   3      379.79      431.72     11.24 o 
  -1   0   3     3264.50     3359.23     70.59 o 
   0   0   3      850.51      906.87     14.21 o 
   1   0   3    26321.13    23310.29    416.65 o 
   2   0   3     3328.24     3381.72     52.47 o 
   3   0   3     2880.47     2963.74     54.23 o 
   4   0   3     2676.85     2630.62     51.53 o 
   5   0   3       56.99       69.01      3.88 o 
   6   0   3        3.18       10.34      4.75 o 
   7   0   3      346.56      383.61     14.18 o 
   8   0   3        3.71        1.86      6.06 o 
   9   0   3      129.79      173.15     15.57 o 
  10   0   3       19.21        2.30     12.45 o 
 -11   1   3      110.85      113.78     12.52 o 
 -10   1   3       11.97        7.47      6.48 o 
  -9   1   3       69.78       59.09      7.33 o 
  -8   1   3      428.17      404.75     14.71 o 
  -7   1   3      365.19      391.59     11.30 o 
  -6   1   3       40.48       30.42      3.83 o 
  -5   1   3        4.18        4.74      1.88 o 
  -4   1   3     5928.98     6006.05    178.13 o 
  -3   1   3    16901.05    16344.13    345.49 o 
  -2   1   3      421.62      437.26     11.59 o 
  -1   1   3    20478.29    17754.47    310.48 o 
   0   1   3      382.63      400.43     10.53 o 
   1   1   3     8279.78     9050.68    151.33 o 
   2   1   3      700.05      841.23     15.84 o 
   3   1   3     2764.93     2851.44     44.80 o 
   4   1   3     1606.30     1660.55     33.55 o 
   5   1   3      392.06      420.15     11.49 o 
   6   1   3        7.20        4.41      5.19 o 
   7   1   3     1324.01     1302.08     45.64 o 
   8   1   3       17.78       14.98      8.56 o 
   9   1   3       30.46       41.21     10.53 o 
  10   1   3       28.72       23.67     13.71 o 
 -12   2   3        1.38       13.16     10.37 o 
 -11   2   3      214.56      213.10     14.44 o 
 -10   2   3      195.80      175.31     11.97 o 
  -9   2   3      772.64      826.84     30.01 o 
  -8   2   3     2096.78     2231.56     49.74 o 
  -7   2   3       12.90       13.15      2.83 o 
  -6   2   3      796.98      837.47     19.19 o 
  -5   2   3     1669.42     1839.99     81.85 o 
  -4   2   3     2451.17     2503.24     75.00 o 
  -3   2   3       25.96       28.53      4.12 o 
  -2   2   3      439.60      412.28     11.52 o 
  -1   2   3    20823.22    17866.45    379.59 o 
   0   2   3    55186.84    44737.20    800.02 o 
   1   2   3     1281.87     1341.82     24.30 o 
   2   2   3     6715.69     7075.99    121.68 o 
   3   2   3       96.81       85.10      5.64 o 
   4   2   3        3.23        3.04      2.54 o 
   5   2   3      733.59      750.37     19.82 o 
   6   2   3        7.49       14.28      6.67 o 
   7   2   3       11.80       33.63      8.34 o 
   8   2   3        1.30        2.80      8.77 o 
   9   2   3        6.03       -4.47     17.14 o 
 -12   3   3      107.89      103.35     15.43 o 
 -11   3   3       21.83       20.85     15.90 o 
 -10   3   3      169.69      197.41     11.73 o 
  -9   3   3       70.14       93.37      5.35 o 
  -8   3   3       46.84       31.47      6.21 o 
  -7   3   3      175.68      156.11     10.19 o 
  -6   3   3       42.78       55.19      8.89 o 
  -5   3   3     7308.99     7898.77    339.09 o 
  -4   3   3     3738.99     3515.10     84.89 o 
  -3   3   3      150.33      109.20      3.72 o 
  -2   3   3     1097.93     1075.45     23.79 o 
  -1   3   3     3562.32     3396.24     61.67 o 
   0   3   3       93.77       97.72      3.13 o 
   1   3   3      389.38      418.60      9.44 o 
   2   3   3     1278.63     1276.68     25.00 o 
   3   3   3     2472.04     2541.85     43.94 o 
   4   3   3       48.43       54.30      3.14 o 
   5   3   3      213.56      215.22      9.35 o 
   6   3   3      549.77      555.05     21.07 o 
   7   3   3       96.66      124.10     11.39 o 
   8   3   3       62.73       62.66     11.12 o 
   9   3   3        1.87       -3.93     10.94 o 
 -12   4   3        0.45       -0.47      9.35 o 
 -11   4   3        1.67       11.45      6.81 o 
 -10   4   3        0.46       -4.88      4.88 o 
  -9   4   3      324.81      303.98     11.41 o 
  -8   4   3       13.93       19.15      7.44 o 
  -7   4   3      333.59      334.42     22.45 o 
  -6   4   3     1107.25     1085.10     51.45 o 
  -5   4   3     2048.86     2230.51     54.28 o 
  -4   4   3     1331.07     1380.91     30.40 o 
  -3   4   3      817.67      858.02     19.50 o 
  -2   4   3     4006.93     4066.84     75.29 o 
  -1   4   3     2515.56     2455.51     41.98 o 
   0   4   3       96.35       93.39      3.31 o 
   1   4   3     2382.91     2433.67     41.89 o 
   2   4   3     1537.98     1614.06     31.41 o 
   3   4   3      675.44      684.09     16.94 o 
   4   4   3        8.70        0.78      3.67 o 
   5   4   3      107.58      108.92     10.26 o 
   6   4   3      105.47       78.25     10.15 o 
   7   4   3       86.97       90.42     11.32 o 
   8   4   3       20.32       20.19     11.18 o 
 -12   5   3       35.95       47.51      8.16 o 
 -11   5   3      105.06      131.70      8.20 o 
 -10   5   3       62.84       77.33     13.33 o 
  -9   5   3      133.26      133.55     11.89 o 
  -8   5   3       32.41       39.40      8.10 o 
  -7   5   3      508.55      478.00     27.60 o 
  -6   5   3      251.30      212.18     12.64 o 
  -5   5   3     8566.06     8446.65    179.22 o 
  -4   5   3       39.97       40.91      4.05 o 
  -3   5   3     5438.69     5423.55    100.02 o 
  -2   5   3      363.47      430.68     13.83 o 
  -1   5   3       86.81      115.89      3.63 o 
   0   5   3      759.95      767.27     14.52 o 
   1   5   3     2331.81     2260.33     39.34 o 
   2   5   3      106.92      111.65      8.35 o 
   3   5   3       35.64       38.20      4.84 o 
   4   5   3       14.95       16.73      4.54 o 
   5   5   3      519.75      538.98     39.02 o 
   6   5   3      346.13      366.68     17.86 o 
   7   5   3       77.67       63.17     11.72 o 
   8   5   3      384.92      376.25     20.34 o 
 -12   6   3      184.97      146.86     24.79 o 
 -11   6   3       10.51       27.13     16.84 o 
 -10   6   3      290.76      285.46     43.03 o 
  -9   6   3       63.72       69.51     10.05 o 
  -8   6   3      231.81      248.36     19.64 o 
  -7   6   3     1016.57     1017.44     27.60 o 
  -6   6   3      341.74      346.31      9.76 o 
  -5   6   3     1927.33     2111.01     47.25 o 
  -4   6   3     1915.80     1822.33     40.49 o 
  -3   6   3     1170.39     1137.92     22.39 o 
  -2   6   3     6987.85     6874.39    107.67 o 
  -1   6   3        1.58        1.67      2.24 o 
   0   6   3      717.78      725.89     14.34 o 
   1   6   3     1883.73     1985.82     35.12 o 
   2   6   3        8.37        8.62      3.78 o 
   3   6   3      696.45      675.10     19.53 o 
   4   6   3       95.13      104.81      6.73 o 
   5   6   3        0.92        5.88      8.04 o 
   6   6   3        1.61        8.49      9.42 o 
   7   6   3        1.09       -5.83     12.19 o 
 -12   7   3       20.72       20.58     19.18 o 
 -11   7   3        9.23       27.60     14.97 o 
 -10   7   3        0.60       -9.09      9.09 o 
  -9   7   3        9.85       12.02      3.21 o 
  -8   7   3      263.76      267.53     10.03 o 
  -7   7   3      526.99      498.79     13.35 o 
  -6   7   3      868.40      885.14     21.23 o 
  -5   7   3      268.65      279.68      9.09 o 
  -4   7   3      537.36      546.45     12.02 o 
  -3   7   3     2655.16     2719.00     51.37 o 
  -2   7   3       13.90       16.21      2.05 o 
  -1   7   3      352.30      367.34      8.09 o 
   0   7   3       69.63       60.41      3.96 o 
   1   7   3      796.85      814.98     17.84 o 
   2   7   3      177.77      191.73      8.27 o 
   3   7   3      106.34       88.93     15.41 o 
   4   7   3       24.50       27.10      5.90 o 
   5   7   3      101.37      132.37      7.42 o 
   6   7   3        3.65       -5.82     11.29 o 
   7   7   3        1.13      -10.17     12.08 o 
 -12   8   3       15.11        2.81     16.37 o 
 -11   8   3        5.73       26.66     18.24 o 
 -10   8   3      382.01      392.28     26.89 o 
  -9   8   3        2.21       -0.49      7.48 o 
  -8   8   3      926.54      944.55     27.58 o 
  -7   8   3       16.30       22.43      5.07 o 
  -6   8   3     1387.85     1379.60     37.80 o 
  -5   8   3      302.58      300.60     11.81 o 
  -4   8   3     4608.90     4546.82     94.56 o 
  -3   8   3      321.01      311.19      8.66 o 
  -2   8   3      780.34      756.29     15.97 o 
  -1   8   3        7.47        9.34      3.02 o 
   0   8   3       77.61       88.77      4.92 o 
   1   8   3      935.85      891.95     19.81 o 
   2   8   3       16.63       10.12      5.59 o 
   3   8   3        4.36       -8.73      9.56 o 
   4   8   3       65.58       56.36      7.63 o 
   5   8   3       59.63       67.53     15.03 o 
   6   8   3       33.71       45.36     11.75 o 
 -12   9   3        1.38      -13.56     18.24 o 
 -11   9   3        9.67       13.56      6.48 o 
 -10   9   3       99.36       91.40      8.66 o 
  -9   9   3      114.32      122.54     10.47 o 
  -8   9   3      237.51      214.86     12.94 o 
  -7   9   3     1893.40     1944.80     47.12 o 
  -6   9   3      198.12      208.23      9.08 o 
  -5   9   3     2140.75     2041.59     44.47 o 
  -4   9   3      586.99      548.66     14.71 o 
  -3   9   3      391.13      411.72     10.93 o 
  -2   9   3       57.95       57.33      3.96 o 
  -1   9   3     1503.81     1508.86     26.44 o 
   0   9   3      110.31      101.92      5.40 o 
   1   9   3       90.30       69.84      5.92 o 
   2   9   3       27.30       22.87      8.03 o 
   3   9   3      211.42      246.25     14.77 o 
   4   9   3      502.35      588.06     19.28 o 
   5   9   3       26.73       25.11     10.72 o 
 -11  10   3      200.06      247.38     13.03 o 
 -10  10   3       38.78       37.76      7.87 o 
  -9  10   3      115.63      130.89      9.30 o 
  -8  10   3      159.68      175.71      9.06 o 
  -7  10   3       38.69       48.61      6.24 o 
  -6  10   3       45.95       48.85      6.39 o 
  -5  10   3      279.53      285.41     12.89 o 
  -4  10   3      104.51      120.85     10.40 o 
  -3  10   3        8.82       13.65      4.67 o 
  -2  10   3        7.60        5.13      4.00 o 
  -1  10   3      938.63      992.53     20.05 o 
   0  10   3      452.14      480.72     12.60 o 
   1  10   3       56.50       48.11      6.13 o 
   2  10   3      220.12      204.60     13.57 o 
   3  10   3        5.28       -2.74      9.51 o 
   4  10   3        0.43        6.81      8.17 o 
 -11  11   3      117.33      142.39     10.56 o 
 -10  11   3       84.34       90.89      9.73 o 
  -9  11   3      358.53      367.09     13.93 o 
  -8  11   3      105.48      117.93      8.30 o 
  -7  11   3       81.63       81.80      7.68 o 
  -6  11   3      311.18      281.10     12.21 o 
  -5  11   3       90.68      104.44      8.12 o 
  -4  11   3       18.61       21.19      6.40 o 
  -3  11   3      417.84      397.73     15.47 o 
  -2  11   3        1.38       -3.61      4.35 o 
  -1  11   3       20.69       12.47      4.97 o 
   0  11   3       17.91       24.13      6.56 o 
   1  11   3       27.24       10.07      6.71 o 
   2  11   3      209.40      234.50     19.49 o 
   3  11   3        1.29        1.00     10.45 o 
 -11  12   3        3.30        6.21      8.56 o 
 -10  12   3      316.77      333.30     17.35 o 
  -9  12   3      256.05      235.48     11.78 o 
  -8  12   3      845.68      858.98     25.41 o 
  -7  12   3       13.74        7.23      6.98 o 
  -6  12   3      273.86      302.96     13.12 o 
  -5  12   3        2.99        3.59      6.91 o 
  -4  12   3       56.87       37.50      7.91 o 
  -3  12   3      228.69      211.64     12.03 o 
  -2  12   3       43.47       44.36      5.35 o 
  -1  12   3       28.35       31.50      8.43 o 
   0  12   3      263.68      297.14     11.96 o 
   1  12   3       36.66       37.81      7.94 o 
   2  12   3       46.71       52.99     10.86 o 
 -10  13   3       38.56       33.81     10.55 o 
  -9  13   3      239.31      250.28     14.84 o 
  -8  13   3       51.99       41.96      9.62 o 
  -7  13   3       96.52       86.03     15.22 o 
  -6  13   3       14.32        9.69      7.62 o 
  -5  13   3       18.53       16.65      7.82 o 
  -4  13   3        0.08       -7.86      7.86 o 
  -3  13   3       29.03       20.37      8.75 o 
  -2  13   3      116.00      134.07      9.41 o 
  -1  13   3       21.50       10.07      7.35 o 
   0  13   3        1.18        4.20      7.53 o 
  -9  14   3       78.94       83.72     13.71 o 
  -8  14   3       93.02      100.07     11.73 o 
  -7  14   3       48.70       59.26     11.43 o 
  -6  14   3       69.74       51.78     10.94 o 
  -5  14   3       17.24       30.53     10.41 o 
  -4  14   3        4.79       -5.98     10.48 o 
  -3  14   3       19.36       14.12      9.98 o 
  -2  14   3      127.42      130.32     12.36 o 
  -1  14   3       19.89       20.41     12.61 o 
  -6  15   3        1.01        3.60     13.37 o 
  -5  15   3        7.22        5.53     13.78 o 
   2 -15   4       30.13       16.37     15.43 o 
   3 -15   4       48.07       47.77      9.85 o 
   4 -15   4       34.18       39.98     17.21 o 
   5 -15   4        9.01        0.09      9.21 o 
   6 -15   4       61.42       73.72     13.41 o 
   0 -14   4        3.76       15.69      7.30 o 
   1 -14   4       62.49       57.11      8.97 o 
   2 -14   4      110.42      124.21      8.75 o 
   3 -14   4       53.49       74.88      7.88 o 
   4 -14   4        8.65       -4.46      7.43 o 
   5 -14   4       12.33       10.87      8.35 o 
   6 -14   4       15.14       18.52      9.22 o 
   7 -14   4      130.43      129.10     11.58 o 
   8 -14   4       16.86        0.26     12.18 o 
  -2 -13   4       27.04       23.69      8.56 o 
  -1 -13   4       36.16       35.49      7.43 o 
   0 -13   4       40.09       38.52      8.09 o 
   1 -13   4       45.66       57.00      6.90 o 
   2 -13   4       83.23      102.53      6.41 o 
   3 -13   4        0.02       -5.72      5.72 o 
   4 -13   4      170.03      165.45      9.98 o 
   5 -13   4       17.79       10.60      7.10 o 
   6 -13   4      232.90      246.28     11.67 o 
   7 -13   4      240.59      229.47     26.14 o 
   8 -13   4       24.96       35.67     10.39 o 
   9 -13   4       22.84       25.19     11.25 o 
  -3 -12   4        1.09        6.37      7.58 o 
  -2 -12   4        1.25       -6.67      7.24 o 
  -1 -12   4      169.62      174.32      8.93 o 
   0 -12   4        3.80        0.67      5.63 o 
   1 -12   4      112.39      122.54      6.85 o 
   2 -12   4        8.25        6.53      4.42 o 
   3 -12   4      484.00      492.94     20.91 o 
   4 -12   4      130.22      121.54      8.25 o 
   5 -12   4      695.99      749.45     20.57 o 
   6 -12   4      232.87      255.75     11.22 o 
   7 -12   4      829.31      825.37     22.57 o 
   8 -12   4      212.38      224.20     14.37 o 
   9 -12   4      577.27      581.45     26.36 o 
  10 -12   4       25.09       33.95     19.88 o 
  -4 -11   4       67.29       54.87     12.20 o 
  -3 -11   4       55.52       69.17      7.91 o 
  -2 -11   4       27.99       40.28      6.39 o 
  -1 -11   4       53.22       45.54      7.24 o 
   0 -11   4       18.71       14.40      5.21 o 
   1 -11   4       23.86       22.30      4.56 o 
   2 -11   4       23.95       21.24      4.20 o 
   3 -11   4        4.08       -0.68      4.63 o 
   4 -11   4       75.43       81.43     10.20 o 
   5 -11   4       79.36       78.95      6.82 o 
   6 -11   4      912.71      812.25     21.60 o 
   7 -11   4      261.13      235.75     11.70 o 
   8 -11   4     1167.22     1220.19     37.55 o 
   9 -11   4       41.52       23.80     11.46 o 
  10 -11   4      101.81      126.28     23.39 o 
  -5 -10   4       36.33       33.96     11.16 o 
  -4 -10   4       68.38       51.14      8.91 o 
  -3 -10   4        0.60        4.31      5.46 o 
  -2 -10   4       42.82       44.74      5.87 o 
  -1 -10   4       23.18       20.10      5.19 o 
   0 -10   4        7.11        2.32      3.90 o 
   1 -10   4     1104.15     1121.67     22.44 o 
   2 -10   4      660.93      626.76     12.88 o 
   3 -10   4       26.69       13.42      4.07 o 
   4 -10   4       48.81       60.14      5.82 o 
   5 -10   4      193.61      181.69      8.56 o 
   6 -10   4       73.11       90.21      7.58 o 
   7 -10   4       24.12       25.81      6.95 o 
   8 -10   4      184.56      193.01     11.16 o 
   9 -10   4      211.23      214.04     14.15 o 
  10 -10   4        0.62        8.42     16.84 o 
  -6  -9   4        2.38       -4.92     16.14 o 
  -5  -9   4        0.52       11.00     10.64 o 
  -4  -9   4      108.28      116.03      9.40 o 
  -3  -9   4       26.46       33.43      5.07 o 
  -2  -9   4      237.98      233.05      7.63 o 
  -1  -9   4      218.98      200.42      7.04 o 
   0  -9   4      245.34      230.10      6.85 o 
   1  -9   4      750.85      754.08     14.54 o 
   2  -9   4      823.18      764.77     14.58 o 
   3  -9   4     1450.30     1449.22     27.17 o 
   4  -9   4     2186.21     2102.82     41.18 o 
   5  -9   4     2083.00     1923.23     47.58 o 
   6  -9   4      656.28      637.93     19.13 o 
   7  -9   4      733.14      733.05     24.18 o 
   8  -9   4       68.49       70.77      8.90 o 
   9  -9   4       76.54       79.61     11.46 o 
  10  -9   4       37.03       39.26     11.35 o 
  11  -9   4       19.45       22.50     22.22 o 
  -7  -8   4       68.97       57.62     15.66 o 
  -6  -8   4       17.14       33.76     12.79 o 
  -5  -8   4        4.97        9.33      8.38 o 
  -4  -8   4        7.53        2.92      5.31 o 
  -3  -8   4       38.62       47.58      4.64 o 
  -2  -8   4        9.03        2.92      3.58 o 
  -1  -8   4      894.02      910.03     15.79 o 
   0  -8   4      147.77      153.93      5.07 o 
   1  -8   4      852.42      809.88     14.98 o 
   2  -8   4        2.21        3.92      2.60 o 
   3  -8   4      192.61      187.52      5.04 o 
   4  -8   4     3279.87     3156.91     65.78 o 
   5  -8   4      120.31      116.79      7.05 o 
   6  -8   4      129.46      108.77      7.16 o 
   7  -8   4      322.81      327.93     13.39 o 
   8  -8   4      283.92      260.19     16.37 o 
   9  -8   4        7.81        9.74      9.32 o 
  10  -8   4       31.03       39.72      8.41 o 
  11  -8   4        6.90       -7.92     10.29 o 
  -8  -7   4       36.16       10.43     14.72 o 
  -7  -7   4       39.54       41.55     14.16 o 
  -6  -7   4       88.02       38.91     16.60 o 
  -5  -7   4      578.66      590.71     36.16 o 
  -4  -7   4       18.68        9.40      6.82 o 
  -3  -7   4     1077.95     1034.71     21.09 o 
  -2  -7   4       53.51       52.38      3.71 o 
  -1  -7   4        2.07       -0.92      2.61 o 
   0  -7   4        1.09        4.71      2.47 o 
   1  -7   4       49.98       56.15      2.98 o 
   2  -7   4       13.95       11.31      2.04 o 
   3  -7   4     7177.24     7207.96    137.17 o 
   4  -7   4      190.16      173.89      6.84 o 
   5  -7   4      157.34      161.49      7.50 o 
   6  -7   4      917.44      869.24     26.65 o 
   7  -7   4      131.45      128.28     10.65 o 
   8  -7   4       96.75       99.75     13.80 o 
   9  -7   4       73.64       68.51     13.10 o 
  10  -7   4       18.94       47.28      8.62 o 
  11  -7   4       14.69        6.65     11.19 o 
  -8  -6   4       27.63       21.80     14.01 o 
  -7  -6   4       55.00       56.97     13.41 o 
  -6  -6   4      457.24      449.50     23.82 o 
  -5  -6   4       13.80       17.05      5.80 o 
  -4  -6   4       85.74       93.21      6.81 o 
  -3  -6   4       25.80       35.91      3.63 o 
  -2  -6   4       12.40       18.05      2.60 o 
  -1  -6   4     2515.63     2340.58     35.90 o 
   0  -6   4     2702.97     2611.21     39.62 o 
   1  -6   4      770.98      804.27     13.33 o 
   2  -6   4    11654.79    11459.24    179.23 o 
   3  -6   4       24.30       24.74      2.57 o 
   4  -6   4      630.60      588.47     14.40 o 
   5  -6   4      531.72      538.78     15.60 o 
   6  -6   4      425.65      416.12     19.68 o 
   7  -6   4      149.09      168.03     15.43 o 
   8  -6   4       57.60       48.49      8.74 o 
   9  -6   4      327.54      311.07     14.21 o 
  10  -6   4       80.43       74.22      9.23 o 
  11  -6   4       17.78       14.47     14.97 o 
  -9  -5   4        0.13        1.28     13.15 o 
  -8  -5   4       69.55       66.35     14.03 o 
  -7  -5   4       14.78        1.23     10.99 o 
  -6  -5   4       93.20       89.83     18.64 o 
  -5  -5   4       92.14      103.09     16.25 o 
  -4  -5   4      524.14      513.74     24.15 o 
  -3  -5   4      647.25      670.21     15.32 o 
  -2  -5   4        5.53       10.22      3.19 o 
  -1  -5   4      244.40      238.93      5.67 o 
   0  -5   4      876.32     1010.56     17.31 o 
   1  -5   4      734.10      844.58     14.55 o 
   2  -5   4     9248.91     9167.51    165.39 o 
   3  -5   4     4497.08     4327.32     88.30 o 
   4  -5   4      797.72      809.34     18.32 o 
   5  -5   4     1320.48     1338.25     84.03 o 
   6  -5   4       48.89       49.35      6.12 o 
   7  -5   4      251.16      244.81     22.20 o 
   8  -5   4      275.95      269.70     11.21 o 
   9  -5   4        1.12       -0.89      6.22 o 
  10  -5   4        3.69       -0.37      7.15 o 
  11  -5   4       77.74       72.29     13.13 o 
  -9  -4   4      140.69      132.84     15.92 o 
  -8  -4   4       16.95       20.37     10.38 o 
  -7  -4   4       13.08       15.62      9.34 o 
  -6  -4   4       12.56        8.81      5.95 o 
  -5  -4   4      212.88      257.30     12.55 o 
  -4  -4   4       59.10       73.11      4.50 o 
  -3  -4   4      815.40      767.78     15.32 o 
  -2  -4   4     2836.43     2682.51     42.59 o 
  -1  -4   4     5068.52     5497.20     81.46 o 
   0  -4   4      583.00      569.58     10.20 o 
   1  -4   4      154.61      195.84      4.50 o 
   2  -4   4      216.38      228.69      5.85 o 
   3  -4   4      532.01      543.39     11.94 o 
   4  -4   4     1402.17     1484.84     34.88 o 
   5  -4   4      500.65      430.07     11.81 o 
   6  -4   4      491.82      506.83     41.86 o 
   7  -4   4       12.30       15.74      7.85 o 
   8  -4   4      349.50      335.78     14.51 o 
   9  -4   4      370.79      342.27     16.00 o 
  10  -4   4       78.82       81.09     14.04 o 
  11  -4   4        0.60       -5.56     13.10 o 
 -10  -3   4       66.05       85.72     14.59 o 
  -9  -3   4        0.77       22.37     11.05 o 
  -8  -3   4       78.32       81.30     16.60 o 
  -7  -3   4      296.06      300.36     13.72 o 
  -6  -3   4      893.19      845.04     46.05 o 
  -5  -3   4     1832.57     1759.48     47.81 o 
  -4  -3   4      193.30      208.82      7.01 o 
  -3  -3   4      872.54      758.73     18.23 o 
  -2  -3   4      241.17      259.17      5.35 o 
  -1  -3   4     1122.85     1180.04     17.66 o 
   0  -3   4      767.98      661.26     11.29 o 
   1  -3   4     6605.99     6478.58    101.30 o 
   2  -3   4     1415.92     1435.16     25.23 o 
   3  -3   4     1048.14     1106.67     24.23 o 
   4  -3   4     2061.55     2207.84     45.42 o 
   5  -3   4        8.35       12.04      2.33 o 
   6  -3   4      121.39      138.13      6.56 o 
   7  -3   4       89.64       95.33      6.93 o 
   8  -3   4        1.40       12.74      6.44 o 
   9  -3   4      893.73      918.79     30.85 o 
  10  -3   4        9.34       13.20     19.88 o 
  11  -3   4      310.99      257.48     31.10 o 
 -10  -2   4        9.72       19.27     11.31 o 
  -9  -2   4       24.44        1.98      9.80 o 
  -8  -2   4      189.09      144.44     12.18 o 
  -7  -2   4      786.93      748.51     26.50 o 
  -6  -2   4      689.99      679.85     21.24 o 
  -5  -2   4     1609.37     1657.30     35.50 o 
  -4  -2   4      342.75      434.66     10.65 o 
  -3  -2   4     4433.79     4481.38     83.39 o 
  -2  -2   4     7243.63     7484.59    112.43 o 
  -1  -2   4      177.10      165.72      3.09 o 
   0  -2   4    11286.77    11405.13    154.97 o 
   1  -2   4      819.32      927.81     16.53 o 
   2  -2   4      448.81      462.53      8.51 o 
   3  -2   4     1944.06     1953.60     36.44 o 
   4  -2   4     1214.74     1172.56     21.97 o 
   5  -2   4      427.82      498.62     11.54 o 
   6  -2   4        4.58        2.33      4.08 o 
   7  -2   4       76.00       60.36     16.10 o 
   8  -2   4      158.77      149.20     10.37 o 
   9  -2   4      193.31      216.43     13.28 o 
  10  -2   4      155.49      109.02     14.16 o 
 -11  -1   4        2.01       -2.52     10.95 o 
 -10  -1   4        2.21       -5.69     10.17 o 
  -9  -1   4        0.54       -4.27      8.28 o 
  -8  -1   4      138.28      164.55     15.75 o 
  -7  -1   4     2331.20     2325.60     66.23 o 
  -6  -1   4       11.54        8.97      3.53 o 
  -5  -1   4       16.89       18.93      2.68 o 
  -4  -1   4       91.06       83.78      3.49 o 
  -3  -1   4      886.80      992.45     19.01 o 
  -2  -1   4      475.09      491.35     12.36 o 
  -1  -1   4     8371.56     8351.18    158.41 o 
   0  -1   4     5719.49     5853.52     89.03 o 
   1  -1   4      904.78      858.36     14.79 o 
   2  -1   4     2449.21     2637.17     41.24 o 
   3  -1   4     3332.40     3404.79     53.23 o 
   4  -1   4       43.27       60.15      3.45 o 
   5  -1   4       65.87       82.02      5.26 o 
   6  -1   4       11.05        8.66      4.54 o 
   7  -1   4        3.62       -4.63      5.28 o 
   8  -1   4      111.77      126.17     10.78 o 
   9  -1   4      557.23      507.27     29.39 o 
  10  -1   4        1.47      -10.56     10.56 o 
 -11   0   4       44.50       56.18     11.73 o 
 -10   0   4       24.65       23.34      9.16 o 
  -9   0   4       66.98       68.49      9.44 o 
  -8   0   4      454.30      477.48     14.54 o 
  -7   0   4       20.69       16.60      8.21 o 
  -6   0   4      253.39      244.20      8.05 o 
  -5   0   4      404.65      392.78     14.18 o 
  -4   0   4    16802.80    18066.63    386.35 o 
  -3   0   4     4784.29     4986.21    105.62 o 
  -2   0   4     6749.08     6738.83    201.30 o 
  -1   0   4     4841.65     5066.87     82.47 o 
   0   0   4     3182.36     3495.85     56.44 o 
   1   0   4      697.73      766.67     15.52 o 
   2   0   4     3030.26     3059.88     51.56 o 
   3   0   4     3723.66     3733.31     58.29 o 
   4   0   4       84.45       80.94      5.89 o 
   5   0   4        1.82        1.93      3.35 o 
   6   0   4     1927.54     1881.13     46.75 o 
   7   0   4     1149.10     1138.72     30.97 o 
   8   0   4        2.93       -6.60      6.60 o 
   9   0   4      544.32      548.42     32.51 o 
  10   0   4       72.81       77.60     15.50 o 
 -11   1   4       15.70       32.04     19.64 o 
 -10   1   4       47.43       69.04      7.25 o 
  -9   1   4       13.15       35.00      9.68 o 
  -8   1   4       95.53       91.18     11.14 o 
  -7   1   4       41.04       50.81     10.10 o 
  -6   1   4       32.13       44.53      5.16 o 
  -5   1   4      838.89      780.37     18.14 o 
  -4   1   4      137.69      143.36     11.93 o 
  -3   1   4     3257.48     3287.68     76.76 o 
  -2   1   4     3691.77     3832.71     73.99 o 
  -1   1   4    32371.54    27779.54    623.09 o 
   0   1   4       72.91       61.65      2.54 o 
   1   1   4       91.36       98.34      5.39 o 
   2   1   4      337.10      311.85      6.43 o 
   3   1   4     1357.99     1412.48     29.51 o 
   4   1   4      705.20      682.24     14.48 o 
   5   1   4        8.22        7.09      3.92 o 
   6   1   4       11.28        3.58      5.64 o 
   7   1   4       75.84       95.66      8.20 o 
   8   1   4       33.16       42.69      9.62 o 
   9   1   4       85.61      103.55     14.95 o 
 -12   2   4        5.98        3.74     10.04 o 
 -11   2   4        0.21       -0.47      8.37 o 
 -10   2   4       57.76       50.14      8.32 o 
  -9   2   4      157.27      156.21     10.76 o 
  -8   2   4      409.18      369.65     10.99 o 
  -7   2   4       69.93       83.36      4.08 o 
  -6   2   4      575.87      613.17     14.74 o 
  -5   2   4       58.12      116.18      6.31 o 
  -4   2   4      850.92      871.36     21.83 o 
  -3   2   4      540.02      591.01     13.54 o 
  -2   2   4     1047.89      990.64     21.94 o 
  -1   2   4     4145.23     4212.24     80.21 o 
   0   2   4     3701.24     3994.65     75.59 o 
   1   2   4     6449.32     6682.20    121.56 o 
   2   2   4     2685.03     2551.18     43.63 o 
   3   2   4     1084.40     1104.11     18.63 o 
   4   2   4      733.39      740.34     14.22 o 
   5   2   4      812.48      811.89     21.61 o 
   6   2   4        7.83        3.08      6.94 o 
   7   2   4      159.02      164.35     11.93 o 
   8   2   4       38.74       20.44      9.77 o 
   9   2   4        0.32        6.43     13.12 o 
 -12   3   4        9.30       16.02     14.03 o 
 -11   3   4        1.08        8.11     10.99 o 
 -10   3   4        2.66       -5.97      5.97 o 
  -9   3   4      637.57      642.70     16.62 o 
  -8   3   4      317.97      341.16     13.57 o 
  -7   3   4     1288.85     1278.57     28.64 o 
  -6   3   4     1065.20     1194.35     29.76 o 
  -5   3   4      474.02      435.71     11.67 o 
  -4   3   4     1416.53     1521.47     33.05 o 
  -3   3   4     4974.93     5087.95    108.03 o 
  -2   3   4     2550.69     2404.78     52.17 o 
  -1   3   4      368.19      356.72      7.72 o 
   0   3   4     1137.98     1215.67     23.08 o 
   1   3   4       45.61       35.82      2.96 o 
   2   3   4     2246.87     2320.02     43.69 o 
   3   3   4      256.26      259.54      7.91 o 
   4   3   4       89.79       87.86      7.52 o 
   5   3   4      665.51      686.42     19.56 o 
   6   3   4      936.88      970.37     35.25 o 
   7   3   4        0.70       -4.73      8.90 o 
   8   3   4      140.74      135.20     14.67 o 
   9   3   4       22.17       41.01     12.04 o 
 -12   4   4        8.29        4.24      7.79 o 
 -11   4   4        2.18        9.91      6.00 o 
 -10   4   4        2.99        2.60      4.89 o 
  -9   4   4        7.21        0.85      8.31 o 
  -8   4   4     1727.95     1660.77     56.63 o 
  -7   4   4      282.27      283.44     20.11 o 
  -6   4   4     3821.73     3734.89     90.35 o 
  -5   4   4     2167.08     2285.00     49.41 o 
  -4   4   4     1892.03     1825.74     39.92 o 
  -3   4   4     2205.29     2170.67     55.24 o 
  -2   4   4      206.26      238.31      6.51 o 
  -1   4   4      385.29      397.49     10.85 o 
   0   4   4     1237.60     1265.37     22.70 o 
   1   4   4     1716.95     1654.29     31.86 o 
   2   4   4      382.20      366.41     10.88 o 
   3   4   4      609.93      635.62     14.40 o 
   4   4   4      858.98      848.23     32.21 o 
   5   4   4      579.41      554.32     17.71 o 
   6   4   4       46.45       43.87      9.77 o 
   7   4   4       66.76       71.65     11.39 o 
   8   4   4       42.91       75.08     12.30 o 
 -12   5   4        0.35       -2.81      7.02 o 
 -11   5   4       56.53       54.72     13.56 o 
 -10   5   4       11.48        7.58      9.99 o 
  -9   5   4        1.63        1.21      8.39 o 
  -8   5   4       88.12       91.20     13.10 o 
  -7   5   4      763.94      751.19     24.82 o 
  -6   5   4      464.62      480.83     12.04 o 
  -5   5   4      137.92      122.95      5.20 o 
  -4   5   4      896.81      885.84     20.61 o 
  -3   5   4    10113.16     9984.27    198.49 o 
  -2   5   4     1041.74     1138.74     22.32 o 
  -1   5   4     3956.48     4132.35     69.99 o 
   0   5   4      637.08      616.55     12.42 o 
   1   5   4      910.31      940.93     17.92 o 
   2   5   4      456.15      439.97     11.38 o 
   3   5   4       75.21       73.61      6.22 o 
   4   5   4       61.65       52.27      5.52 o 
   5   5   4        3.42       -3.86      6.36 o 
   6   5   4        1.80       -5.01      9.20 o 
   7   5   4      123.79      132.64     13.61 o 
   8   5   4       36.01       69.79     12.80 o 
 -12   6   4       82.75       89.33     21.98 o 
 -11   6   4       59.60       54.77     12.55 o 
 -10   6   4      144.31      127.70     19.88 o 
  -9   6   4      618.90      621.59     36.48 o 
  -8   6   4     3260.84     3136.70     95.00 o 
  -7   6   4     2190.07     2160.16     47.53 o 
  -6   6   4        5.68        5.91      2.89 o 
  -5   6   4      780.25      728.28     17.70 o 
  -4   6   4     1407.14     1470.78     33.34 o 
  -3   6   4       99.34       93.18      3.89 o 
  -2   6   4      144.78      144.04      6.19 o 
  -1   6   4      975.09      989.86     18.28 o 
   0   6   4     1593.46     1597.32     33.26 o 
   1   6   4      515.92      538.79     11.78 o 
   2   6   4      621.83      608.07     16.19 o 
   3   6   4     2685.77     2775.07     64.26 o 
   4   6   4      191.60      214.74      8.89 o 
   5   6   4        4.40       -1.06      4.77 o 
   6   6   4       72.43       97.00     18.89 o 
   7   6   4       91.55      109.99     14.13 o 
 -12   7   4        7.96       20.58     18.71 o 
 -11   7   4      294.64      300.67     29.00 o 
 -10   7   4      237.79      247.84     16.53 o 
  -9   7   4      353.42      354.38     11.28 o 
  -8   7   4      284.50      312.14      9.60 o 
  -7   7   4     1201.53     1151.04     26.81 o 
  -6   7   4      211.74      203.95      7.62 o 
  -5   7   4     2578.85     2584.37     66.77 o 
  -4   7   4     1503.89     1512.89     36.47 o 
  -3   7   4       45.66       58.52      3.53 o 
  -2   7   4      150.33      143.83      4.29 o 
  -1   7   4      743.65      730.45     15.79 o 
   0   7   4     2237.53     2169.90     42.16 o 
   1   7   4     2250.18     2261.98     40.30 o 
   2   7   4      972.14     1028.82     36.32 o 
   3   7   4        1.59       -0.57      6.41 o 
   4   7   4      143.37      188.57      9.04 o 
   5   7   4       24.57       21.42      5.78 o 
   6   7   4      290.21      300.96     14.83 o 
 -12   8   4        7.71        2.81     17.77 o 
 -11   8   4        7.18       -0.47     16.84 o 
 -10   8   4      197.46      211.76     10.18 o 
  -9   8   4       22.55       22.55      5.59 o 
  -8   8   4      551.96      527.14     25.69 o 
  -7   8   4       45.45       47.47      6.45 o 
  -6   8   4      814.34      738.48     28.67 o 
  -5   8   4      818.62      812.12     21.87 o 
  -4   8   4      585.62      597.25     15.26 o 
  -3   8   4      271.95      283.43      8.12 o 
  -2   8   4       85.52       83.59      5.84 o 
  -1   8   4      499.83      526.98     11.77 o 
   0   8   4        7.24        4.54      3.80 o 
   1   8   4        8.23        0.80      4.72 o 
   2   8   4      760.55      763.08     25.88 o 
   3   8   4      880.99      975.78     34.87 o 
   4   8   4        1.83       15.29      7.26 o 
   5   8   4        0.09        0.33      9.68 o 
 -12   9   4      267.77      347.54     22.64 o 
 -11   9   4      102.77      104.60      7.54 o 
 -10   9   4      287.77      288.96     12.82 o 
  -9   9   4        6.08        3.48      7.34 o 
  -8   9   4        6.77       17.25      5.98 o 
  -7   9   4       42.93       45.18      5.47 o 
  -6   9   4        2.46        4.57      5.02 o 
  -5   9   4      264.33      263.47     10.51 o 
  -4   9   4      160.18      175.05      8.62 o 
  -3   9   4       83.55       70.64      5.56 o 
  -2   9   4     1736.71     1749.13     45.15 o 
  -1   9   4      389.52      383.01     10.79 o 
   0   9   4     1571.32     1518.70     28.99 o 
   1   9   4      177.30      165.07      9.04 o 
   2   9   4       35.42       36.22      8.94 o 
   3   9   4      172.06      210.96     16.64 o 
   4   9   4       78.96       96.31     10.38 o 
   5   9   4       54.81       55.43     12.15 o 
 -11  10   4      445.46      534.79     20.99 o 
 -10  10   4      279.54      301.61     16.85 o 
  -9  10   4      516.85      533.45     19.54 o 
  -8  10   4       10.99       14.49      5.78 o 
  -7  10   4     1848.15     1812.54     45.33 o 
  -6  10   4       31.96       32.90      8.55 o 
  -5  10   4       12.61       13.05      5.75 o 
  -4  10   4      267.70      258.77     11.14 o 
  -3  10   4       50.56       42.83      5.59 o 
  -2  10   4      203.86      173.97      8.26 o 
  -1  10   4      153.90      167.18      7.36 o 
   0  10   4        4.21        1.11      5.24 o 
   1  10   4      260.58      276.47     18.51 o 
   2  10   4       11.87        5.41      9.06 o 
   3  10   4      170.47      153.11     13.95 o 
   4  10   4        0.02       -8.08      8.08 o 
 -11  11   4      170.97      167.91     11.28 o 
 -10  11   4       65.95       76.42      9.24 o 
  -9  11   4      131.67      133.76     11.74 o 
  -8  11   4       73.89       73.16      7.78 o 
  -7  11   4       92.30      103.04      8.51 o 
  -6  11   4      348.60      385.53     14.51 o 
  -5  11   4       14.06       18.06      6.60 o 
  -4  11   4       22.19       19.66      6.91 o 
  -3  11   4       83.84       85.76     13.37 o 
  -2  11   4       44.79       65.31      5.36 o 
  -1  11   4       93.66       99.43      7.04 o 
   0  11   4       53.68       58.97      7.14 o 
   1  11   4       32.24       25.81      7.30 o 
   2  11   4        3.79        5.99      9.42 o 
   3  11   4        3.95       -7.03     25.26 o 
 -10  12   4      139.86      146.59     11.62 o 
  -9  12   4        0.41       -1.95      7.20 o 
  -8  12   4        4.73       -1.57      6.93 o 
  -7  12   4       18.92       24.34      7.33 o 
  -6  12   4        9.60        8.56      7.06 o 
  -5  12   4        1.00       -3.73      7.19 o 
  -4  12   4      249.63      232.80     12.22 o 
  -3  12   4      299.58      318.70     14.45 o 
  -2  12   4       17.94       18.09      6.87 o 
  -1  12   4       50.68       57.68      7.23 o 
   0  12   4      128.44      136.90     10.42 o 
   1  12   4       28.10       43.74      8.49 o 
 -10  13   4      178.26      206.60     14.06 o 
  -9  13   4       16.88       21.05      9.57 o 
  -8  13   4       14.18       19.65      9.04 o 
  -7  13   4       22.50        5.52      9.11 o 
  -6  13   4       55.40       73.99     10.77 o 
  -5  13   4        1.10        8.86      7.89 o 
  -4  13   4      116.96      122.94     10.56 o 
  -3  13   4      580.17      590.98     21.85 o 
  -2  13   4      331.03      309.19     13.38 o 
  -1  13   4        1.23        1.62      7.23 o 
   0  13   4      125.84      145.29     12.09 o 
  -8  14   4        3.57        6.35     11.65 o 
  -7  14   4        0.07        3.97     10.28 o 
  -6  14   4       14.22       12.84      9.97 o 
  -5  14   4       58.99       54.65     12.92 o 
  -4  14   4        0.51       10.05     10.23 o 
  -3  14   4       49.32       68.40     12.28 o 
  -2  14   4       23.26       12.47     15.20 o 
   3 -15   5        3.32       -9.18      9.18 o 
   4 -15   5       24.31       29.51     10.37 o 
   5 -15   5        1.14       -5.24      9.23 o 
   0 -14   5       10.85       11.93      7.88 o 
   1 -14   5        0.25       -3.97      8.72 o 
   2 -14   5       63.19       68.07      9.89 o 
   3 -14   5       50.01       42.39      7.50 o 
   4 -14   5       92.46       82.06      9.31 o 
   5 -14   5      250.62      251.10     13.65 o 
   6 -14   5      149.59      140.37     11.71 o 
   7 -14   5        2.85       -4.24      9.20 o 
  -2 -13   5       33.08       36.98     11.75 o 
  -1 -13   5       26.64       29.68      8.01 o 
   0 -13   5       59.61       66.76      7.47 o 
   1 -13   5       64.33       50.00      6.99 o 
   2 -13   5      258.08      271.92     10.29 o 
   3 -13   5      229.95      216.02     10.67 o 
   4 -13   5      105.86      113.83      9.11 o 
   5 -13   5      186.23      195.98     10.69 o 
   6 -13   5      476.92      461.00     19.92 o 
   7 -13   5      169.20      187.68     18.56 o 
   8 -13   5       85.95       74.39     11.49 o 
   9 -13   5      160.21      133.30     23.85 o 
  -3 -12   5       44.32       41.22     10.73 o 
  -2 -12   5       30.22       38.78      7.68 o 
  -1 -12   5        6.64        3.61      6.62 o 
   0 -12   5        2.30        1.86      5.64 o 
   1 -12   5       40.89       35.87      5.72 o 
   2 -12   5       54.96       58.86      5.61 o 
   3 -12   5       10.64       15.48      5.66 o 
   4 -12   5       45.39       53.07      7.01 o 
   5 -12   5      530.60      529.15     17.50 o 
   6 -12   5      329.41      318.81     16.63 o 
   7 -12   5      272.08      330.24     13.61 o 
   8 -12   5      245.99      231.34     16.18 o 
   9 -12   5       16.69       28.30     25.96 o 
  -4 -11   5        9.46       20.42     11.38 o 
  -3 -11   5       14.41        2.36      7.64 o 
  -2 -11   5       86.66       71.24      7.54 o 
  -1 -11   5      315.86      311.79     11.50 o 
   0 -11   5      281.35      299.44     10.15 o 
   1 -11   5      766.33      801.67     17.63 o 
   2 -11   5       40.76       38.71      4.52 o 
   3 -11   5      220.56      232.69      7.36 o 
   4 -11   5        3.30        9.28      5.49 o 
   5 -11   5      354.94      346.67     22.34 o 
   6 -11   5       20.12       17.22      6.84 o 
   7 -11   5      129.76      130.45     14.70 o 
   8 -11   5       15.88       18.03      8.04 o 
   9 -11   5      213.91      187.09     24.32 o 
  10 -11   5        1.71        2.34     19.64 o 
  -5 -10   5       46.87       41.07     11.56 o 
  -4 -10   5        1.01        8.37      9.67 o 
  -3 -10   5       97.64       92.77      7.57 o 
  -2 -10   5       63.22       72.63     10.20 o 
  -1 -10   5       15.73       17.77      5.05 o 
   0 -10   5      160.98      132.94      6.43 o 
   1 -10   5      164.25      167.75      6.17 o 
   2 -10   5       13.63       16.89      3.79 o 
   3 -10   5      417.16      402.27     10.80 o 
   4 -10   5      772.46      771.77     20.24 o 
   5 -10   5        6.55        1.54      5.59 o 
   6 -10   5      964.63      975.13     27.02 o 
   7 -10   5       23.59       18.72      7.01 o 
   8 -10   5        1.70       -3.92      8.56 o 
   9 -10   5        3.72        4.21     16.37 o 
  10 -10   5       21.41        3.27     18.71 o 
  -6  -9   5       68.25       69.26     16.00 o 
  -5  -9   5      127.23      128.48     11.61 o 
  -4  -9   5       46.58       69.78      6.80 o 
  -3  -9   5        8.13        3.94      5.05 o 
  -2  -9   5        1.09       -3.04      4.12 o 
  -1  -9   5      225.56      232.93      8.05 o 
   0  -9   5     1304.39     1296.17     23.04 o 
   1  -9   5      217.70      203.60      6.35 o 
   2  -9   5      240.31      212.47      6.34 o 
   3  -9   5     3477.17     3406.40     58.97 o 
   4  -9   5      143.71      137.77      6.78 o 
   5  -9   5       17.34       25.59      5.71 o 
   6  -9   5       70.85       57.92      6.58 o 
   7  -9   5      879.52      852.96     40.64 o 
   8  -9   5      149.92      123.29     13.58 o 
   9  -9   5      104.87       99.38     13.03 o 
  10  -9   5      364.03      355.93     30.87 o 
  -7  -8   5        8.13       -9.00     21.75 o 
  -6  -8   5       24.21       20.39     13.23 o 
  -5  -8   5       23.04       12.59      8.08 o 
  -4  -8   5      687.76      669.69     29.90 o 
  -3  -8   5        1.39        0.40      4.01 o 
  -2  -8   5      369.32      331.17      9.07 o 
  -1  -8   5        1.24        0.28      3.31 o 
   0  -8   5      657.15      650.13     12.01 o 
   1  -8   5       16.94       12.80      3.06 o 
   2  -8   5     1143.86     1095.01     19.37 o 
   3  -8   5     2344.38     2214.24     42.12 o 
   4  -8   5      347.02      346.28     13.86 o 
   5  -8   5      721.16      671.51     19.45 o 
   6  -8   5      483.05      479.18     15.55 o 
   7  -8   5      143.71      164.03     22.92 o 
   8  -8   5      196.80      201.31     15.02 o 
   9  -8   5      296.16      220.96     16.70 o 
  10  -8   5       55.95       46.21     11.12 o 
  11  -8   5      135.79      118.32     19.18 o 
  -8  -7   5        1.14      -13.81     13.81 o 
  -7  -7   5       58.37       40.69     14.01 o 
  -6  -7   5       56.07       36.30     12.88 o 
  -5  -7   5       63.59       63.75      9.89 o 
  -4  -7   5       73.78       51.83      5.51 o 
  -3  -7   5      262.40      252.06      7.41 o 
  -2  -7   5      618.02      612.56     13.51 o 
  -1  -7   5     4545.91     4501.26     67.80 o 
   0  -7   5       32.35       35.32      3.13 o 
   1  -7   5     2937.41     2927.22     44.45 o 
   2  -7   5       46.88       74.60      6.29 o 
   3  -7   5      636.74      590.08     10.44 o 
   4  -7   5       77.43       93.46      5.26 o 
   5  -7   5      207.91      174.28      8.31 o 
   6  -7   5      333.20      300.93     13.19 o 
   7  -7   5       67.39       70.06      9.52 o 
   8  -7   5      326.64      312.03     18.02 o 
   9  -7   5       30.96       36.08      8.05 o 
  10  -7   5      467.70      467.29     58.93 o 
  11  -7   5      111.69      138.87     18.47 o 
  -8  -6   5       13.32      -10.62     12.39 o 
  -7  -6   5       27.64       34.81     11.76 o 
  -6  -6   5      268.74      274.50     18.16 o 
  -5  -6   5      352.99      349.93     19.66 o 
  -4  -6   5      215.07      204.18      7.70 o 
  -3  -6   5      386.83      424.00      9.62 o 
  -2  -6   5      621.20      603.59     13.73 o 
  -1  -6   5       65.46       50.54      2.96 o 
   0  -6   5      399.91      461.19      9.09 o 
   1  -6   5     8265.19     8433.58    124.40 o 
   2  -6   5      513.47      443.41      8.74 o 
   3  -6   5       55.74       66.45      2.65 o 
   4  -6   5     1789.19     1690.23     36.06 o 
   5  -6   5      330.08      308.48     11.26 o 
   6  -6   5       16.85       22.76      6.92 o 
   7  -6   5       10.95       13.89     10.06 o 
   8  -6   5      196.13      182.24     12.75 o 
   9  -6   5       37.26       58.68      9.86 o 
  10  -6   5      465.75      493.62     24.84 o 
  11  -6   5       37.34       25.26     14.97 o 
  -9  -5   5       24.75       26.66     13.88 o 
  -8  -5   5       42.02       59.44     17.77 o 
  -7  -5   5       69.97       68.98     11.91 o 
  -6  -5   5       97.53      110.77     12.10 o 
  -5  -5   5     1262.33     1208.61     35.17 o 
  -4  -5   5        1.02        1.57      4.10 o 
  -3  -5   5     2397.32     2319.57     42.26 o 
  -2  -5   5     3377.63     3335.18     50.19 o 
  -1  -5   5      766.63      860.86     14.20 o 
   0  -5   5      183.81      147.87      4.18 o 
   1  -5   5      510.29      546.20     10.56 o 
   2  -5   5     1725.20     1795.58     29.17 o 
   3  -5   5     1576.96     1564.94     28.24 o 
   4  -5   5       16.36       29.95      4.09 o 
   5  -5   5     3084.87     3059.59     85.56 o 
   6  -5   5      289.63      270.30     12.69 o 
   7  -5   5      184.33      171.55     11.14 o 
   8  -5   5      623.17      597.53     18.87 o 
   9  -5   5       11.22        1.08      6.94 o 
  10  -5   5      150.44      133.30     14.69 o 
  11  -5   5       17.35        0.47     14.50 o 
  -9  -4   5       42.70       64.62     25.96 o 
  -8  -4   5        8.34        2.25     15.67 o 
  -7  -4   5       39.40       30.17     10.52 o 
  -6  -4   5      450.12      393.23     19.89 o 
  -5  -4   5     1389.35     1286.38     36.60 o 
  -4  -4   5     1440.33     1350.88     46.46 o 
  -3  -4   5      692.56      658.35     11.58 o 
  -2  -4   5     1336.33     1402.82     23.00 o 
  -1  -4   5      159.63      214.68      4.73 o 
   0  -4   5     6447.26     6365.40     99.68 o 
   1  -4   5     2766.04     2723.31     43.35 o 
   2  -4   5       86.84       95.72      3.47 o 
   3  -4   5       27.00       28.76      2.87 o 
   4  -4   5     1566.58     1565.85     37.68 o 
   5  -4   5      883.78      834.62     29.64 o 
   6  -4   5       39.11       40.78      5.43 o 
   7  -4   5      420.18      373.61     13.33 o 
   8  -4   5      418.81      446.66     16.08 o 
   9  -4   5      684.20      677.05     34.44 o 
  10  -4   5      160.45      148.08     15.17 o 
 -10  -3   5        0.69      -12.70     15.90 o 
  -9  -3   5        5.57       11.23     10.27 o 
  -8  -3   5       16.68       17.81     14.03 o 
  -7  -3   5      132.75      105.83     11.05 o 
  -6  -3   5      147.73      157.93     11.28 o 
  -5  -3   5      244.28      226.30     12.66 o 
  -4  -3   5     1487.89     1464.31     34.86 o 
  -3  -3   5     7596.60     7828.69    118.98 o 
  -2  -3   5       23.20       28.86      1.61 o 
  -1  -3   5     4407.41     4524.94     61.96 o 
   0  -3   5      762.17      846.76     14.30 o 
   1  -3   5      553.07      509.20      9.24 o 
   2  -3   5        6.18        2.25      1.86 o 
   3  -3   5     1490.92     1382.01     23.50 o 
   4  -3   5     2399.73     2563.06     66.88 o 
   5  -3   5        5.22        5.35      2.72 o 
   6  -3   5       10.77       10.97      4.75 o 
   7  -3   5      343.79      327.95     14.51 o 
   8  -3   5       63.53       60.57     17.80 o 
   9  -3   5       90.44       67.61      9.63 o 
  10  -3   5       26.45       -0.78     12.24 o 
 -10  -2   5       29.32       49.26     12.57 o 
  -9  -2   5        0.15       -4.25      9.44 o 
  -8  -2   5      362.58      322.15     18.25 o 
  -7  -2   5     1263.84     1139.75     40.77 o 
  -6  -2   5      102.45      113.38     11.51 o 
  -5  -2   5      776.39      755.68     20.14 o 
  -4  -2   5      260.24      268.52      6.63 o 
  -3  -2   5      217.21      230.38      5.58 o 
  -2  -2   5      371.73      379.01      7.18 o 
  -1  -2   5     2595.55     2631.17     40.67 o 
   0  -2   5     7384.77     7354.19    123.94 o 
   1  -2   5     2835.57     2918.18     49.96 o 
   2  -2   5     1887.03     1931.19     34.99 o 
   3  -2   5     2091.01     2084.96     32.98 o 
   4  -2   5     1450.68     1559.28     28.90 o 
   5  -2   5      287.52      269.15      8.39 o 
   6  -2   5      104.96      101.75      8.04 o 
   7  -2   5      372.10      416.74     17.03 o 
   8  -2   5       81.28       75.19     12.10 o 
   9  -2   5        3.10        7.09     10.13 o 
  10  -2   5      181.73      168.90     43.73 o 
 -11  -1   5       19.84       -6.30     11.79 o 
 -10  -1   5       42.32       36.15     10.76 o 
  -9  -1   5       13.64       13.85      9.02 o 
  -8  -1   5      667.67      602.01     25.17 o 
  -7  -1   5      187.42      170.42      8.80 o 
  -6  -1   5      105.75       99.61      9.48 o 
  -5  -1   5     7627.03     7893.77    159.50 o 
  -4  -1   5     1817.28     1677.00     35.09 o 
  -3  -1   5        3.12        1.54      2.10 o 
  -2  -1   5     1583.50     1634.75     33.03 o 
  -1  -1   5      105.84      124.38      3.20 o 
   0  -1   5     1557.19     1629.30     29.99 o 
   1  -1   5      476.44      470.32      8.81 o 
   2  -1   5      129.26      141.20      4.16 o 
   3  -1   5      963.02      943.71     15.68 o 
   4  -1   5     3825.18     3918.05     75.97 o 
   5  -1   5      230.36      232.35      8.00 o 
   6  -1   5     3602.58     3425.95     81.79 o 
   7  -1   5      111.91      123.26      9.82 o 
   8  -1   5        3.84       -5.36      7.61 o 
   9  -1   5       78.68      101.40     14.45 o 
  10  -1   5        2.03       17.36     12.54 o 
 -11   0   5        1.26       17.98     11.11 o 
 -10   0   5       18.44       32.64     12.86 o 
  -9   0   5      177.65      159.70     12.32 o 
  -8   0   5       86.10       77.92      8.84 o 
  -7   0   5      837.63      742.18     22.24 o 
  -6   0   5     1099.17     1060.23     29.97 o 
  -5   0   5       39.96       56.30      8.64 o 
  -4   0   5       88.20      153.27      4.70 o 
  -3   0   5       96.25       82.06      3.10 o 
  -2   0   5     4443.40     4381.50     81.56 o 
  -1   0   5     7461.36     7387.61    120.26 o 
   0   0   5       19.20       21.90      1.68 o 
   1   0   5     1145.92     1126.48     20.46 o 
   2   0   5     1611.81     1639.31     28.10 o 
   3   0   5      773.14      772.64     18.69 o 
   4   0   5       10.25        7.24      2.49 o 
   5   0   5        5.13        6.00      3.60 o 
   6   0   5      793.44      842.09     23.83 o 
   7   0   5      475.84      483.47     17.05 o 
   8   0   5       25.93       11.52      9.04 o 
   9   0   5      175.97      208.94     32.74 o 
  10   0   5        0.35       12.63     17.31 o 
 -11   1   5        1.41        9.20     16.14 o 
 -10   1   5      117.41      118.69     11.37 o 
  -9   1   5       50.12       34.41      8.06 o 
  -8   1   5      489.18      438.49     33.91 o 
  -7   1   5      264.94      248.00      9.54 o 
  -6   1   5     1909.90     1829.86     40.54 o 
  -5   1   5     4432.10     4486.32    108.40 o 
  -4   1   5     1559.07     1794.56     57.20 o 
  -3   1   5      360.67      302.38      9.09 o 
  -2   1   5     3476.99     3658.15     69.33 o 
  -1   1   5     1190.20     1285.69     24.31 o 
   0   1   5     1068.18     1162.75     26.29 o 
   1   1   5     3877.82     4004.46     68.72 o 
   2   1   5     2104.31     2015.44     33.37 o 
   3   1   5        4.84       -1.91      1.91 o 
   4   1   5      923.25      878.57     15.76 o 
   5   1   5      906.88      890.04     21.25 o 
   6   1   5      267.44      244.59     11.06 o 
   7   1   5      156.99      129.49      9.31 o 
   8   1   5        7.53       -7.79     10.90 o 
   9   1   5       42.39       52.64     14.37 o 
 -12   2   5       87.47       54.82     11.63 o 
 -11   2   5       46.46       17.74     10.76 o 
 -10   2   5       49.59       44.63      8.60 o 
  -9   2   5      213.82      206.19     12.61 o 
  -8   2   5        1.31        6.27      3.62 o 
  -7   2   5     1394.99     1448.53     32.66 o 
  -6   2   5        1.41        6.06      3.46 o 
  -5   2   5      132.63      126.41      6.26 o 
  -4   2   5     1101.73     1140.39     25.09 o 
  -3   2   5      851.45      803.01     18.04 o 
  -2   2   5     1703.74     1711.33     37.36 o 
  -1   2   5    11311.07    11415.47    206.20 o 
   0   2   5      150.36      174.65      5.75 o 
   1   2   5    12399.21    12672.90    250.22 o 
   2   2   5     1637.09     1633.07     28.83 o 
   3   2   5        2.82        1.12      2.57 o 
   4   2   5      369.55      341.48      9.87 o 
   5   2   5     1097.21     1118.25     28.45 o 
   6   2   5      214.61      183.40     12.00 o 
   7   2   5      490.10      451.93     21.25 o 
   8   2   5        2.18       -6.44      9.97 o 
   9   2   5        0.22       19.54     14.12 o 
 -12   3   5        0.37        2.37      8.86 o 
 -11   3   5       71.65       77.59      9.49 o 
 -10   3   5       15.20       10.66     15.90 o 
  -9   3   5      130.25      135.58      6.14 o 
  -8   3   5      164.23      168.87      6.48 o 
  -7   3   5     1525.10     1495.67     46.46 o 
  -6   3   5      844.45      848.44     21.79 o 
  -5   3   5      710.29      782.80     17.93 o 
  -4   3   5      388.30      304.93      8.19 o 
  -3   3   5       27.32       20.45      2.85 o 
  -2   3   5       47.58       47.07      2.93 o 
  -1   3   5     1284.95     1384.34     28.82 o 
   0   3   5     1558.74     1545.84     32.26 o 
   1   3   5       25.86       43.25      4.99 o 
   2   3   5      950.04      964.77     18.22 o 
   3   3   5       36.01       24.91      4.53 o 
   4   3   5     2911.39     2927.78     59.10 o 
   5   3   5      243.33      266.91     14.45 o 
   6   3   5      122.51      122.39     11.03 o 
   7   3   5      154.75      157.27     24.39 o 
   8   3   5       75.00      106.89     13.19 o 
 -12   4   5       15.21       17.04      7.71 o 
 -11   4   5      138.26      179.52     19.64 o 
 -10   4   5      203.27      200.72      9.71 o 
  -9   4   5       77.13       71.73      4.41 o 
  -8   4   5     2799.76     2886.74    142.65 o 
  -7   4   5      105.71      107.13      5.63 o 
  -6   4   5      252.34      249.20     12.62 o 
  -5   4   5        0.16        2.75      2.95 o 
  -4   4   5      373.00      352.25      9.46 o 
  -3   4   5     4258.93     4380.60     94.43 o 
  -2   4   5      400.13      500.77     11.86 o 
  -1   4   5     2879.41     2922.82     53.37 o 
   0   4   5     8774.16     9102.63    162.67 o 
   1   4   5     1176.72     1242.70     24.80 o 
   2   4   5      585.85      565.33     13.32 o 
   3   4   5      270.38      246.77      8.56 o 
   4   4   5       90.86       87.33     10.18 o 
   5   4   5        7.32       14.57      6.45 o 
   6   4   5      239.41      221.23     14.18 o 
   7   4   5       79.43       90.81     11.90 o 
   8   4   5        1.53      -10.79     10.79 o 
 -12   5   5       70.85      101.49     22.45 o 
 -11   5   5       33.98       47.71     18.24 o 
 -10   5   5      242.50      244.69     23.85 o 
  -9   5   5      732.61      693.06     28.39 o 
  -8   5   5      271.20      290.87      9.36 o 
  -7   5   5     1332.14     1338.47     31.62 o 
  -6   5   5      204.97      204.92     10.75 o 
  -5   5   5       88.25       92.99      8.48 o 
  -4   5   5     1094.34     1083.85     24.95 o 
  -3   5   5     1743.42     1690.07     35.06 o 
  -2   5   5      116.70      141.53      3.84 o 
  -1   5   5      194.15      231.24      6.65 o 
   0   5   5      903.07      907.78     18.47 o 
   1   5   5      215.37      223.30      7.45 o 
   2   5   5     3032.82     2917.30     55.57 o 
   3   5   5      885.41      963.05     22.29 o 
   4   5   5       11.42       18.32      5.20 o 
   5   5   5       65.86       69.74      5.81 o 
   6   5   5       11.02       19.36     10.36 o 
   7   5   5       12.64       12.32     11.19 o 
 -12   6   5       42.27       65.95     20.58 o 
 -11   6   5      357.10      382.20     21.62 o 
 -10   6   5      166.35      175.83     20.11 o 
  -9   6   5       31.61       35.08     13.10 o 
  -8   6   5     1293.94     1247.41     28.43 o 
  -7   6   5       25.31       21.65      3.33 o 
  -6   6   5      411.46      419.06     16.94 o 
  -5   6   5     1020.34     1024.61     24.03 o 
  -4   6   5       44.64       52.28      3.24 o 
  -3   6   5       60.29       72.61      4.16 o 
  -2   6   5      128.50      116.34      3.47 o 
  -1   6   5     2620.51     2635.37     49.59 o 
   0   6   5     1355.53     1344.08     24.75 o 
   1   6   5      448.22      444.07     11.78 o 
   2   6   5       48.73       36.88      5.64 o 
   3   6   5      204.25      227.36     11.14 o 
   4   6   5        2.49        3.67      5.49 o 
   5   6   5      928.92      936.01     25.62 o 
   6   6   5        1.94       -8.36      8.36 o 
   7   6   5       28.95       32.11     30.64 o 
 -11   7   5      257.67      321.56     19.84 o 
 -10   7   5      116.11      102.58     17.77 o 
  -9   7   5      204.32      216.22     13.64 o 
  -8   7   5      148.17      139.34      7.36 o 
  -7   7   5       38.82       42.66      5.62 o 
  -6   7   5      890.94      854.41     24.84 o 
  -5   7   5      118.69      114.00      7.14 o 
  -4   7   5       66.81       64.02      5.41 o 
  -3   7   5       47.32       62.54      7.24 o 
  -2   7   5     1108.34     1117.49     22.29 o 
  -1   7   5     1013.08     1028.67     21.27 o 
   0   7   5       38.50       27.35      4.13 o 
   1   7   5     1623.13     1603.42     33.71 o 
   2   7   5       14.14       17.47      7.26 o 
   3   7   5       85.77       97.93     10.65 o 
   4   7   5        2.89       -6.29      6.29 o 
   5   7   5        9.42        6.63      8.91 o 
   6   7   5        5.62        3.28     10.63 o 
 -11   8   5      101.48      127.24     11.91 o 
 -10   8   5      131.82      122.42      7.91 o 
  -9   8   5        4.31        4.64      5.96 o 
  -8   8   5       82.20       78.81      7.00 o 
  -7   8   5        9.11        8.79      5.30 o 
  -6   8   5      228.10      234.26     20.60 o 
  -5   8   5     1272.02     1291.45     32.18 o 
  -4   8   5      248.73      236.02      9.81 o 
  -3   8   5      245.78      220.44      8.15 o 
  -2   8   5     1127.37     1059.35     21.61 o 
  -1   8   5      233.54      224.62      7.89 o 
   0   8   5        2.02       -2.10      4.12 o 
   1   8   5      227.35      213.29      9.07 o 
   2   8   5      115.98      134.82     10.72 o 
   3   8   5      216.36      216.21     13.63 o 
   4   8   5      140.11      147.91     10.11 o 
   5   8   5        9.39        1.14     10.49 o 
 -12   9   5      263.05      282.50     30.40 o 
 -11   9   5      180.86      198.59     13.16 o 
 -10   9   5      382.21      426.93     16.14 o 
  -9   9   5        4.21       -5.92      5.92 o 
  -8   9   5      318.58      300.73     13.48 o 
  -7   9   5      391.23      385.91     13.61 o 
  -6   9   5      120.69      112.03      7.50 o 
  -5   9   5      144.54      126.68      7.59 o 
  -4   9   5      180.01      173.50      9.05 o 
  -3   9   5       13.70        9.90      6.68 o 
  -2   9   5      302.92      297.18     12.06 o 
  -1   9   5        2.10        3.91      4.38 o 
   0   9   5      377.57      372.23     11.49 o 
   1   9   5      171.86      197.91     10.65 o 
   2   9   5        4.04       -1.62      8.56 o 
   3   9   5       36.58       37.83     10.24 o 
   4   9   5       23.84       46.04     13.43 o 
 -11  10   5      127.01      157.75     10.21 o 
 -10  10   5        3.63       -5.30      7.12 o 
  -9  10   5      272.18      301.24     13.90 o 
  -8  10   5      104.50       94.82      7.58 o 
  -7  10   5      293.72      301.30     20.86 o 
  -6  10   5       58.73       72.70      7.66 o 
  -5  10   5        9.45       -4.63      5.58 o 
  -4  10   5      451.41      421.11     15.54 o 
  -3  10   5       39.82       38.79      6.93 o 
  -2  10   5      105.60      109.76      6.34 o 
  -1  10   5       14.62       13.56      5.00 o 
   0  10   5        0.65       -2.29      5.56 o 
   1  10   5      406.72      456.43     17.42 o 
   2  10   5       57.82       46.40     13.76 o 
   3  10   5       77.45       88.93     12.43 o 
 -11  11   5       50.91       57.04     11.24 o 
 -10  11   5       10.72        2.89      8.30 o 
  -9  11   5       47.05       59.28      7.62 o 
  -8  11   5       62.50       84.60      7.99 o 
  -7  11   5     1036.63     1008.33     28.17 o 
  -6  11   5       19.95       20.42      7.00 o 
  -5  11   5      656.79      638.63     20.44 o 
  -4  11   5      276.94      258.53     12.39 o 
  -3  11   5      264.31      291.78     20.16 o 
  -2  11   5        0.15       -5.36      5.36 o 
  -1  11   5      341.24      320.63     10.82 o 
   0  11   5       24.99       24.27      9.52 o 
   1  11   5        2.56       -4.20      8.52 o 
   2  11   5       10.59       -3.37     10.30 o 
 -10  12   5        1.19       -3.20      9.07 o 
  -9  12   5       46.99       37.17      9.75 o 
  -8  12   5        1.13       -0.27      7.37 o 
  -7  12   5       24.74       22.93      7.94 o 
  -6  12   5       21.32       22.89      7.81 o 
  -5  12   5      678.38      697.17     38.14 o 
  -4  12   5      309.30      325.64     31.45 o 
  -3  12   5       61.79       59.65      8.97 o 
  -2  12   5        1.92       -2.71      6.58 o 
  -1  12   5      105.01      109.87     10.73 o 
   0  12   5        0.52       -7.46      7.46 o 
   1  12   5       82.26       81.42     12.50 o 
  -9  13   5       51.40       44.95     10.68 o 
  -8  13   5       24.17        7.24      9.57 o 
  -7  13   5       28.30       31.93      9.72 o 
  -6  13   5       10.38        3.09      9.31 o 
  -5  13   5      160.08      155.70     13.03 o 
  -4  13   5       94.92      113.60     12.21 o 
  -3  13   5       23.17       42.98     10.09 o 
  -2  13   5      362.49      284.81     16.47 o 
  -1  13   5       58.74       82.86      9.79 o 
  -8  14   5      122.60       88.77     14.37 o 
  -7  14   5        4.80       12.25     10.48 o 
  -6  14   5       15.24       17.50     10.55 o 
  -5  14   5       18.12       15.43     14.88 o 
  -4  14   5       36.48       33.39     19.88 o 
  -3  14   5        6.71        4.53     14.54 o 
   0 -14   6       27.86       18.00     10.25 o 
   1 -14   6       36.53       48.83      8.80 o 
   2 -14   6      214.01      212.88     13.71 o 
   3 -14   6       16.50       12.58      7.78 o 
   4 -14   6      210.00      246.30     14.01 o 
   5 -14   6       31.70       33.56      9.65 o 
   6 -14   6       77.33      114.50     11.57 o 
   7 -14   6        0.40        6.54     18.85 o 
  -2 -13   6       37.00       54.72     12.04 o 
  -1 -13   6        6.24        5.65      8.45 o 
   0 -13   6       27.12       15.50      8.51 o 
   1 -13   6       16.49       15.29      7.05 o 
   2 -13   6        9.62        5.60      6.05 o 
   3 -13   6        0.05       -0.42      6.14 o 
   4 -13   6       16.46        9.72      7.57 o 
   5 -13   6      153.26      135.95      9.83 o 
   6 -13   6        4.40        7.93      8.91 o 
   7 -13   6       48.65       36.00     12.62 o 
   8 -13   6      148.12      145.51     13.39 o 
  -3 -12   6        3.09        6.23      8.80 o 
  -2 -12   6       43.29       40.84      9.12 o 
  -1 -12   6       23.63       31.87      7.42 o 
   0 -12   6      123.51      176.71     10.17 o 
   1 -12   6       12.57       12.83      6.17 o 
   2 -12   6      295.48      328.81     13.72 o 
   3 -12   6       13.03       13.49      5.90 o 
   4 -12   6       20.77       15.56      6.65 o 
   5 -12   6       53.48       50.30      7.56 o 
   6 -12   6       63.72       46.88      7.70 o 
   7 -12   6       26.58       23.82      9.12 o 
   8 -12   6       21.60       22.58     20.35 o 
   9 -12   6      107.66      121.14     23.39 o 
  -4 -11   6        6.63        0.44     11.02 o 
  -3 -11   6       70.01       74.56     12.61 o 
  -2 -11   6        0.94        5.07      7.52 o 
  -1 -11   6       97.30       79.85      7.28 o 
   0 -11   6       86.58       79.70      7.87 o 
   1 -11   6       82.73       84.78      6.03 o 
   2 -11   6       10.12       11.56      4.57 o 
   3 -11   6      393.54      402.98     12.62 o 
   4 -11   6      195.64      165.51     10.60 o 
   5 -11   6      226.15      196.33      9.89 o 
   6 -11   6      205.34      207.58     11.54 o 
   7 -11   6       42.75       46.96     10.38 o 
   8 -11   6        1.63        0.50     10.11 o 
   9 -11   6       91.50      119.27     24.32 o 
  -5 -10   6        6.41       12.39     10.99 o 
  -4 -10   6       23.83        9.69      8.03 o 
  -3 -10   6       21.07       19.61      7.26 o 
  -2 -10   6       55.96       67.47      6.82 o 
  -1 -10   6      174.49      190.26     11.87 o 
   0 -10   6      663.56      644.24     14.76 o 
   1 -10   6        0.01       -2.32      3.82 o 
   2 -10   6      578.06      578.90     13.13 o 
   3 -10   6       44.16       35.77      4.16 o 
   4 -10   6      141.37      132.16      7.90 o 
   5 -10   6      342.48      356.99     17.25 o 
   6 -10   6       59.60       58.13      7.35 o 
   7 -10   6      455.01      468.68     19.01 o 
   8 -10   6        0.18       -0.73     10.19 o 
   9 -10   6      284.25      278.29     28.53 o 
  10 -10   6       25.44       29.00     20.11 o 
  -6  -9   6        7.21        2.18     11.05 o 
  -5  -9   6      227.56      264.20     27.21 o 
  -4  -9   6       24.10       31.61      8.77 o 
  -3  -9   6        1.20        0.62      5.66 o 
  -2  -9   6      289.53      314.18      9.22 o 
  -1  -9   6      167.13      196.05      8.99 o 
   0  -9   6       25.50       29.79      4.06 o 
   1  -9   6       22.74       27.39      3.84 o 
   2  -9   6     1968.75     1869.69     31.73 o 
   3  -9   6        9.84       48.14      7.11 o 
   4  -9   6       73.37       59.71      5.64 o 
   5  -9   6       64.13       55.86      7.16 o 
   6  -9   6      563.80      568.03     18.36 o 
   7  -9   6      274.23      245.45     17.16 o 
   8  -9   6      475.87      452.34     24.14 o 
   9  -9   6       49.50       42.56     17.31 o 
  10  -9   6      165.94      211.18     45.84 o 
  -7  -8   6      139.22      142.14     17.98 o 
  -6  -8   6       64.27       58.86     13.42 o 
  -5  -8   6       82.47       88.79      9.38 o 
  -4  -8   6      272.28      291.10     18.12 o 
  -3  -8   6      127.50      128.40      6.40 o 
  -2  -8   6     2431.43     2409.80     42.22 o 
  -1  -8   6      163.63      182.56      6.02 o 
   0  -8   6      408.35      404.33      8.82 o 
   1  -8   6       29.05       31.00      3.50 o 
   2  -8   6      910.91      875.53     16.13 o 
   3  -8   6      490.92      473.72     11.46 o 
   4  -8   6       85.44       84.78      6.82 o 
   5  -8   6      149.79      141.89     14.24 o 
   6  -8   6      432.68      457.12     17.01 o 
   7  -8   6       20.55       22.54      8.98 o 
   8  -8   6      337.67      331.69     32.04 o 
   9  -8   6      632.35      636.51     31.37 o 
  10  -8   6      133.70      116.56     19.64 o 
  -8  -7   6        6.75        8.92     13.95 o 
  -7  -7   6       31.09       11.07     12.68 o 
  -6  -7   6       58.75       61.43     12.63 o 
  -5  -7   6       55.49       37.71     27.60 o 
  -4  -7   6      835.78      813.27     33.31 o 
  -3  -7   6       27.27       38.45      4.70 o 
  -2  -7   6      256.36      216.25      6.60 o 
  -1  -7   6       65.74       81.45      3.88 o 
   0  -7   6      226.06      217.92      5.75 o 
   1  -7   6     1675.81     1607.87     25.41 o 
   2  -7   6     1953.35     1939.17     34.48 o 
   3  -7   6      164.05      166.63      6.62 o 
   4  -7   6      784.55      810.10     19.22 o 
   5  -7   6      417.39      463.71     15.45 o 
   6  -7   6       60.32       64.70      9.42 o 
   7  -7   6      111.38      103.16     11.08 o 
   8  -7   6      138.63      119.63     12.89 o 
   9  -7   6      551.71      561.84     21.75 o 
  10  -7   6       23.25       16.65     10.90 o 
  -8  -6   6        3.54        7.47     12.68 o 
  -7  -6   6        3.15        7.18     10.27 o 
  -6  -6   6       43.96       52.42     15.90 o 
  -5  -6   6       12.50       13.49     15.20 o 
  -4  -6   6      711.73      683.03     21.91 o 
  -3  -6   6      827.51      841.88     16.22 o 
  -2  -6   6       21.50       31.21      3.07 o 
  -1  -6   6      100.23      127.14      4.06 o 
   0  -6   6       94.41       87.06      3.45 o 
   1  -6   6      498.94      498.80      9.78 o 
   2  -6   6       64.38       61.37      3.10 o 
   3  -6   6       96.41       97.65      4.26 o 
   4  -6   6      213.96      188.29      7.56 o 
   5  -6   6     2518.76     2489.20     72.26 o 
   6  -6   6        0.13        4.21      7.44 o 
   7  -6   6      527.36      507.58     36.95 o 
   8  -6   6      230.96      220.27     17.08 o 
   9  -6   6      294.43      294.91     18.58 o 
  10  -6   6       14.49       -9.86     12.86 o 
  -9  -5   6        0.31        2.06     12.57 o 
  -8  -5   6        9.10       20.00     11.75 o 
  -7  -5   6      367.64      420.95     22.69 o 
  -6  -5   6     1145.56     1095.13     46.77 o 
  -5  -5   6     1407.51     1352.45    119.74 o 
  -4  -5   6     1151.12     1075.68     23.35 o 
  -3  -5   6      104.03      135.26      4.58 o 
  -2  -5   6        3.54        2.75      2.17 o 
  -1  -5   6     3698.13     3723.21     59.82 o 
   0  -5   6     3593.95     3595.96     53.97 o 
   1  -5   6      763.90      798.53     14.11 o 
   2  -5   6      328.97      340.34      7.11 o 
   3  -5   6     1854.50     1809.32     32.82 o 
   4  -5   6     1272.71     1227.83     28.99 o 
   5  -5   6      463.84      470.27     17.61 o 
   6  -5   6      981.09      926.03     30.25 o 
   7  -5   6      614.79      650.78     19.96 o 
   8  -5   6     1427.84     1409.65     37.28 o 
   9  -5   6      324.85      282.17     15.41 o 
  10  -5   6      301.71      312.10     20.00 o 
  -9  -4   6       12.73       15.42     14.50 o 
  -8  -4   6        1.30       -4.70     10.11 o 
  -7  -4   6       71.25       79.64     11.05 o 
  -6  -4   6      778.73      729.99     29.67 o 
  -5  -4   6      290.85      303.82     23.15 o 
  -4  -4   6     5120.50     5116.13    108.58 o 
  -3  -4   6      794.39      778.48     12.85 o 
  -2  -4   6      374.02      334.28      6.50 o 
  -1  -4   6     2334.84     2283.41     34.70 o 
   0  -4   6     1735.18     1856.56     30.14 o 
   1  -4   6      245.31      276.28      6.07 o 
   2  -4   6      517.61      507.14      9.29 o 
   3  -4   6      878.55      784.35     14.29 o 
   4  -4   6      145.69      121.26      6.31 o 
   5  -4   6      347.74      358.28     14.81 o 
   6  -4   6     1609.32     1581.72     39.79 o 
   7  -4   6      798.86      748.52     21.93 o 
   8  -4   6        7.48        6.03      7.52 o 
   9  -4   6      246.28      210.12     13.69 o 
  10  -4   6        1.70       -2.22     11.42 o 
 -10  -3   6       16.54        4.14     24.56 o 
  -9  -3   6       14.69       22.76     15.90 o 
  -8  -3   6      276.39      273.53     17.39 o 
  -7  -3   6       45.96       36.01      8.96 o 
  -6  -3   6       23.64       25.53      7.64 o 
  -5  -3   6       44.38       64.27      7.78 o 
  -4  -3   6      334.65      363.66     10.11 o 
  -3  -3   6      604.93      686.57     12.35 o 
  -2  -3   6     3175.09     3214.96     44.54 o 
  -1  -3   6     1344.31     1301.93     21.62 o 
   0  -3   6     1068.43     1006.49     18.27 o 
   1  -3   6       14.43       14.32      2.17 o 
   2  -3   6     7630.10     7781.10    125.32 o 
   3  -3   6     2849.75     2893.68     48.07 o 
   4  -3   6       22.28       20.02      3.53 o 
   5  -3   6      118.45      108.92      6.45 o 
   6  -3   6      869.77      895.31     39.82 o 
   7  -3   6       52.50       68.50      8.46 o 
   8  -3   6      320.08      311.65     20.21 o 
   9  -3   6       11.48        6.96      8.96 o 
  10  -3   6        1.17       10.48     12.70 o 
 -10  -2   6       77.04       71.50     12.99 o 
  -9  -2   6      100.38       75.22     12.16 o 
  -8  -2   6      186.42      210.61     15.90 o 
  -7  -2   6        9.21       -1.03      6.78 o 
  -6  -2   6       98.99      122.72      9.26 o 
  -5  -2   6      760.56      688.60     20.17 o 
  -4  -2   6      105.04      117.29      5.64 o 
  -3  -2   6      585.20      575.33     19.72 o 
  -2  -2   6     1036.11     1094.00     21.52 o 
  -1  -2   6      637.05      671.46     11.89 o 
   0  -2   6        0.83        0.77      1.67 o 
   1  -2   6      402.50      434.54      8.93 o 
   2  -2   6     3482.82     3384.54     51.51 o 
   3  -2   6    11363.20    11312.22    194.33 o 
   4  -2   6      370.71      372.89     12.71 o 
   5  -2   6     3837.42     3591.08     74.51 o 
   6  -2   6      786.68      750.99     25.10 o 
   7  -2   6      118.50      116.83      9.90 o 
   8  -2   6       85.60       70.14      9.70 o 
   9  -2   6       28.43       47.45     29.23 o 
  10  -2   6       18.86       16.84     17.77 o 
 -11  -1   6       58.03       42.88     13.80 o 
 -10  -1   6        0.41        9.76     18.94 o 
  -9  -1   6      310.18      313.30     18.00 o 
  -8  -1   6      135.01      114.76     12.63 o 
  -7  -1   6      477.46      463.70     20.10 o 
  -6  -1   6      942.08      907.83     52.15 o 
  -5  -1   6      111.62       98.76      4.40 o 
  -4  -1   6     2354.74     2514.82     60.08 o 
  -3  -1   6     1210.37     1169.97     36.00 o 
  -2  -1   6     3500.71     3372.65     58.90 o 
  -1  -1   6     1580.01     1559.02     24.42 o 
   0  -1   6      203.56      215.86      5.29 o 
   1  -1   6     2090.81     2074.85     34.29 o 
   2  -1   6     3803.14     3814.81     65.89 o 
   3  -1   6      307.95      299.94      8.63 o 
   4  -1   6      471.34      475.04     10.10 o 
   5  -1   6     1089.62     1059.37     24.33 o 
   6  -1   6      782.00      809.57     40.45 o 
   7  -1   6       53.36       52.61      8.73 o 
   8  -1   6      645.92      591.26     28.24 o 
   9  -1   6        2.69       12.90     12.04 o 
 -11   0   6       75.16       72.72     12.15 o 
 -10   0   6       29.33       21.15     11.93 o 
  -9   0   6      415.69      381.74     18.69 o 
  -8   0   6       42.58       52.50      9.12 o 
  -7   0   6      103.81      139.20      9.63 o 
  -6   0   6      246.69      223.90      8.00 o 
  -5   0   6      250.14      237.65      6.77 o 
  -4   0   6      114.94      125.09      5.12 o 
  -3   0   6     1647.58     1619.61     55.34 o 
  -2   0   6     1131.21     1109.35     18.20 o 
  -1   0   6      468.68      480.77      8.85 o 
   0   0   6       60.52       95.86      4.16 o 
   1   0   6     5222.32     5075.59     86.82 o 
   2   0   6     2424.01     2319.92     40.96 o 
   3   0   6      841.45      884.66     14.71 o 
   4   0   6     1562.26     1480.06     26.28 o 
   5   0   6      206.10      207.66      7.99 o 
   6   0   6       65.24       78.65      7.35 o 
   7   0   6        0.58        2.35      7.84 o 
   8   0   6       42.38       36.80     11.72 o 
   9   0   6        5.93      -11.45     11.45 o 
 -11   1   6       47.32       75.47     19.41 o 
 -10   1   6      326.15      414.41     19.99 o 
  -9   1   6       14.63       10.32     10.06 o 
  -8   1   6      764.39      720.57     26.94 o 
  -7   1   6       71.71       59.75      6.92 o 
  -6   1   6      107.05      103.89     10.08 o 
  -5   1   6       13.84       22.00      3.64 o 
  -4   1   6     2314.89     2490.87     54.46 o 
  -3   1   6     1618.27     1553.21     40.30 o 
  -2   1   6     4041.34     4208.27    129.11 o 
  -1   1   6        8.78       14.34      1.87 o 
   0   1   6     7290.33     7103.41    140.04 o 
   1   1   6     2165.99     2157.70     41.68 o 
   2   1   6      596.56      595.70     13.47 o 
   3   1   6       16.03       13.75      2.92 o 
   4   1   6     2905.76     2839.29     53.73 o 
   5   1   6       14.84       26.07      5.83 o 
   6   1   6      355.87      311.99     16.94 o 
   7   1   6        5.44        9.78      7.25 o 
   8   1   6       81.93       85.79     14.38 o 
   9   1   6        0.56        1.66     13.93 o 
 -12   2   6        7.18       -8.83      8.83 o 
 -11   2   6        5.76       10.25      8.41 o 
 -10   2   6       18.91       16.15      7.57 o 
  -9   2   6      445.91      412.00     33.44 o 
  -8   2   6      837.78      770.30     22.72 o 
  -7   2   6     1762.10     1867.03     41.50 o 
  -6   2   6      858.67      921.73     24.61 o 
  -5   2   6        8.09        4.83      2.70 o 
  -4   2   6     3128.78     3342.70     79.32 o 
  -3   2   6      221.03      205.13      5.41 o 
  -2   2   6      173.01      189.88      5.93 o 
  -1   2   6       27.05       29.37      2.59 o 
   0   2   6      931.16     1130.54     24.32 o 
   1   2   6     8200.43     8213.01    162.33 o 
   2   2   6      821.15      878.95     16.78 o 
   3   2   6     4751.77     4752.70     88.42 o 
   4   2   6     1259.71     1291.95     27.92 o 
   5   2   6        4.36       -5.05      5.23 o 
   6   2   6        0.51        7.60      7.37 o 
   7   2   6       16.66       34.28      9.38 o 
   8   2   6       16.26       26.68     27.13 o 
 -12   3   6       23.70       13.56      9.82 o 
 -11   3   6      148.53      177.51     11.95 o 
 -10   3   6        0.49       -3.10      6.73 o 
  -9   3   6       62.64       77.98     11.93 o 
  -8   3   6       83.19       66.24      4.43 o 
  -7   3   6       78.63       82.63      9.59 o 
  -6   3   6      174.65      163.18      5.77 o 
  -5   3   6       54.85       60.68      6.75 o 
  -4   3   6     6596.14     6921.19    146.80 o 
  -3   3   6     2423.66     2265.67     49.49 o 
  -2   3   6     3420.52     3520.24     75.75 o 
  -1   3   6     9865.36     9938.57    188.04 o 
   0   3   6     2014.60     1990.61     40.93 o 
   1   3   6     3584.31     3597.62     72.92 o 
   2   3   6       54.56       69.84      4.02 o 
   3   3   6       35.29       27.90      4.38 o 
   4   3   6      236.89      223.09      8.30 o 
   5   3   6        2.58        0.90      5.87 o 
   6   3   6      134.81      134.22     11.48 o 
   7   3   6      233.07      271.28     16.11 o 
   8   3   6       34.77       38.65     14.37 o 
 -12   4   6        0.80       -5.59     14.03 o 
 -11   4   6      188.69      206.45     12.99 o 
 -10   4   6        1.91        5.14     10.76 o 
  -9   4   6      339.69      363.02     10.88 o 
  -8   4   6      435.71      492.00     31.57 o 
  -7   4   6        4.59        5.45      2.87 o 
  -6   4   6       76.43       78.59      4.17 o 
  -5   4   6      517.89      515.17     13.04 o 
  -4   4   6     1626.90     1608.79     35.63 o 
  -3   4   6        4.41       -1.72      2.29 o 
  -2   4   6       95.59       97.50      6.62 o 
  -1   4   6     8302.65     8362.01    148.88 o 
   0   4   6     4870.73     4845.14     96.93 o 
   1   4   6     2205.92     2219.77     46.31 o 
   2   4   6     7102.77     6981.04    128.19 o 
   3   4   6       10.85       11.72      4.32 o 
   4   4   6       22.22       20.16      6.26 o 
   5   4   6       86.11      109.17      6.29 o 
   6   4   6        7.13       15.83     10.05 o 
   7   4   6      202.46      181.24     21.11 o 
 -12   5   6       54.37       90.27     22.92 o 
 -11   5   6       28.52       25.72     18.24 o 
 -10   5   6      182.63      211.05     13.75 o 
  -9   5   6       20.32       14.17      4.54 o 
  -8   5   6       12.80       15.96      3.31 o 
  -7   5   6      358.09      357.88     12.29 o 
  -6   5   6       44.34       50.87      5.09 o 
  -5   5   6     1253.94     1321.94     30.07 o 
  -4   5   6      526.14      467.94     11.29 o 
  -3   5   6       36.00       35.67      3.24 o 
  -2   5   6     3192.09     3079.64     51.93 o 
  -1   5   6      276.36      230.66      6.83 o 
   0   5   6       42.00       44.64      3.77 o 
   1   5   6       35.10       39.75      4.34 o 
   2   5   6      200.64      188.66      9.00 o 
   3   5   6       75.74       76.45      9.61 o 
   4   5   6      486.92      500.11     16.27 o 
   5   5   6       16.50       13.35      5.46 o 
   6   5   6      279.38      288.96     17.40 o 
   7   5   6       20.74       13.73     12.23 o 
 -12   6   6        5.57      -17.77     17.77 o 
 -11   6   6       33.43       31.34     17.31 o 
 -10   6   6        4.92       -3.51      9.92 o 
  -9   6   6      348.87      359.95     10.46 o 
  -8   6   6      486.59      495.54     13.15 o 
  -7   6   6      792.24      785.83     20.68 o 
  -6   6   6     1331.12     1334.72     35.94 o 
  -5   6   6      297.85      305.32     11.41 o 
  -4   6   6       45.46       45.28      5.31 o 
  -3   6   6       22.81       16.11      3.29 o 
  -2   6   6      416.11      417.38      8.89 o 
  -1   6   6       92.37       82.35      6.74 o 
   0   6   6      769.13      770.00     18.40 o 
   1   6   6       17.17       18.96      4.93 o 
   2   6   6      368.53      366.69     13.54 o 
   3   6   6       16.23       26.97      5.58 o 
   4   6   6       40.51       52.17     10.54 o 
   5   6   6       34.71       43.57      6.63 o 
   6   6   6       10.66       -0.46      9.10 o 
 -12   7   6       62.40      106.17     23.85 o 
 -11   7   6        1.79      -16.37     16.37 o 
 -10   7   6        4.09        2.98      4.82 o 
  -9   7   6        7.73        3.46      4.86 o 
  -8   7   6        2.26       -5.18      5.96 o 
  -7   7   6        0.56        2.88      6.52 o 
  -6   7   6      544.39      529.00     17.31 o 
  -5   7   6     1749.80     1681.39     44.98 o 
  -4   7   6      321.68      273.00     10.70 o 
  -3   7   6     2835.30     2724.09     56.47 o 
  -2   7   6        5.59        3.35      2.99 o 
  -1   7   6       41.42       37.49      4.45 o 
   0   7   6      118.47      110.81      6.26 o 
   1   7   6        7.86        6.38      5.90 o 
   2   7   6       19.28       35.26      7.90 o 
   3   7   6       25.02       12.48      6.72 o 
   4   7   6        7.66        3.66      7.19 o 
   5   7   6       50.92       45.59     11.34 o 
 -12   8   6       18.50        8.42     18.24 o 
 -10   8   6      115.19      128.68     10.02 o 
  -9   8   6       54.80       60.37      6.85 o 
  -8   8   6      221.40      224.65     10.59 o 
  -7   8   6       76.27       71.68     10.72 o 
  -6   8   6      542.52      531.22     21.24 o 
  -5   8   6      379.67      358.34     12.85 o 
  -4   8   6      499.83      436.65     14.87 o 
  -3   8   6     1216.32     1201.80     26.96 o 
  -2   8   6       97.57      109.94      5.20 o 
  -1   8   6      269.40      251.26      8.45 o 
   0   8   6      829.37      866.43     21.18 o 
   1   8   6       58.08       55.99      8.25 o 
   2   8   6        2.28        0.52      7.86 o 
   3   8   6       85.96       73.30      8.50 o 
   4   8   6        0.08       -4.44      7.62 o 
   5   8   6       21.66       43.10     14.01 o 
 -11   9   6      102.03      127.63     10.04 o 
 -10   9   6        7.15        4.97      6.47 o 
  -9   9   6       98.62      105.14      8.66 o 
  -8   9   6       26.09       16.92      6.63 o 
  -7   9   6      553.49      552.77     17.14 o 
  -6   9   6       25.22       24.22      5.87 o 
  -5   9   6       56.18       55.12      6.65 o 
  -4   9   6      796.80      720.84     21.46 o 
  -3   9   6      494.47      500.69     16.86 o 
  -2   9   6        7.98        7.99      4.06 o 
  -1   9   6       17.91       26.10      5.12 o 
   0   9   6      194.12      204.40     11.81 o 
   1   9   6       28.03       17.91     10.44 o 
   2   9   6        2.76        1.36      9.38 o 
   3   9   6        3.38        1.57      9.85 o 
   4   9   6       25.89       24.31     10.04 o 
 -11  10   6        4.89       17.58      7.56 o 
 -10  10   6      191.04      210.57     11.73 o 
  -9  10   6       26.85       16.00      8.14 o 
  -8  10   6     1312.61     1292.83     33.88 o 
  -7  10   6      212.27      201.43     10.28 o 
  -6  10   6      263.70      248.56     11.61 o 
  -5  10   6      244.05      247.05     11.45 o 
  -4  10   6      848.43      876.51     34.09 o 
  -3  10   6       24.55       14.56      6.94 o 
  -2  10   6      202.64      174.49      8.23 o 
  -1  10   6       35.97       35.73      5.68 o 
   0  10   6       65.67       59.52     10.13 o 
   1  10   6      319.36      375.39     21.18 o 
   2  10   6        1.39       11.20     10.48 o 
   3  10   6      110.69      138.61     17.04 o 
 -11  11   6       34.29       41.95      9.84 o 
 -10  11   6       14.72        3.45      8.30 o 
  -9  11   6       46.89       48.45      7.92 o 
  -8  11   6       59.01       55.33      7.73 o 
  -7  11   6      252.70      256.93     17.26 o 
  -6  11   6       38.86       28.12      7.61 o 
  -5  11   6      375.54      375.57     15.21 o 
  -4  11   6       65.48       67.85      8.43 o 
  -3  11   6      251.78      222.90     15.32 o 
  -2  11   6      116.25      119.62      8.72 o 
  -1  11   6      177.33      208.46     13.18 o 
   0  11   6      121.74      107.11      9.16 o 
   1  11   6       40.06       44.71     10.88 o 
   2  11   6        2.27        6.66     12.57 o 
 -10  12   6       90.60       91.61     10.89 o 
  -9  12   6       25.35       16.52      9.12 o 
  -8  12   6        3.46        2.31      8.53 o 
  -7  12   6      104.64       98.18     10.83 o 
  -6  12   6      137.84      138.72     10.34 o 
  -5  12   6        1.83        0.36      7.69 o 
  -4  12   6       20.34       33.58     11.95 o 
  -3  12   6       19.54        8.92      8.45 o 
  -2  12   6       36.86       39.21      9.49 o 
  -1  12   6       18.82       32.38      7.66 o 
   0  12   6       53.59       57.66      9.18 o 
  -9  13   6      162.43      190.92     17.51 o 
  -8  13   6        1.76        6.10      9.67 o 
  -7  13   6       49.96       41.93     10.64 o 
  -6  13   6       33.87       41.27     10.32 o 
  -5  13   6       16.42       42.27     10.52 o 
  -4  13   6        0.65       -9.02      9.02 o 
  -3  13   6      135.46      149.60     13.83 o 
  -2  13   6       83.42       89.00     11.87 o 
  -1  13   6        8.03       -0.70     11.75 o 
  -7  14   6       30.34       37.95     24.09 o 
  -6  14   6       51.17       54.94     15.04 o 
  -5  14   6       42.69       48.81     15.90 o 
  -4  14   6       59.48       72.66     16.04 o 
   1 -14   7        1.98        1.87      9.69 o 
   2 -14   7        0.15       -1.28      7.46 o 
   3 -14   7       15.13       17.49      8.67 o 
   4 -14   7      125.93      127.57     11.64 o 
   5 -14   7       66.93       80.06     10.59 o 
   6 -14   7        1.73        7.02      9.74 o 
  -1 -13   7      157.16      179.69     12.62 o 
   0 -13   7       13.36       18.97      9.13 o 
   1 -13   7        1.88       -0.95      7.38 o 
   2 -13   7       17.14        9.85      6.60 o 
   3 -13   7       32.98       29.47      7.10 o 
   4 -13   7       13.33       17.00      7.97 o 
   5 -13   7        7.02       -1.25      8.19 o 
   6 -13   7       89.27      101.49     10.33 o 
   7 -13   7        2.57       -0.32      8.77 o 
  -3 -12   7        8.27        5.65      8.97 o 
  -2 -12   7       38.16       34.77      8.90 o 
  -1 -12   7        0.07       -8.08      8.08 o 
   0 -12   7       83.79       91.73     10.11 o 
   1 -12   7        9.61        0.41      6.06 o 
   2 -12   7      162.20      192.11      8.51 o 
   3 -12   7      245.50      209.47      7.89 o 
   4 -12   7        2.12       -3.44      6.56 o 
   5 -12   7       18.77       19.27      7.26 o 
   6 -12   7      184.13      213.72     17.82 o 
   7 -12   7       94.07      120.14     12.09 o 
   8 -12   7       54.11       44.20     12.92 o 
  -4 -11   7        2.91        2.70     11.46 o 
  -3 -11   7       24.71       23.82      8.56 o 
  -2 -11   7       43.38       54.13      8.56 o 
  -1 -11   7      129.90      118.39      9.34 o 
   0 -11   7      180.95      190.89      9.97 o 
   1 -11   7       20.92       19.40      5.30 o 
   2 -11   7      477.94      492.09     12.51 o 
   3 -11   7       51.58       48.49      4.91 o 
   4 -11   7       89.57       97.25      7.73 o 
   5 -11   7        1.99       -6.05      6.05 o 
   6 -11   7      494.27      501.72     17.71 o 
   7 -11   7       97.05       82.87     11.13 o 
   8 -11   7       35.60       51.92     21.05 o 
   9 -11   7       93.53       83.72     22.45 o 
  -5 -10   7      387.32      358.41     32.78 o 
  -4 -10   7       34.91       40.80      7.46 o 
  -3 -10   7       14.07       15.19      7.97 o 
  -2 -10   7       67.37       72.96      8.35 o 
  -1 -10   7      105.16      103.45      7.16 o 
   0 -10   7      404.57      430.72     12.15 o 
   1 -10   7       89.36      103.29      5.44 o 
   2 -10   7       39.16       44.63      6.31 o 
   3 -10   7      399.40      396.29     10.23 o 
   4 -10   7       33.45       34.90      5.88 o 
   5 -10   7     1320.22     1351.50     54.88 o 
   6 -10   7       40.45       37.55      7.67 o 
   7 -10   7      778.12      763.54     34.89 o 
   8 -10   7        6.83       10.76     17.77 o 
   9 -10   7      129.66      166.97     24.79 o 
  -6  -9   7        2.21       13.12     12.37 o 
  -5  -9   7        4.76        7.21      8.26 o 
  -4  -9   7        0.47        4.88      5.65 o 
  -3  -9   7      259.24      308.57     23.70 o 
  -2  -9   7      544.57      577.97     18.26 o 
  -1  -9   7       60.69       60.94      5.51 o 
   0  -9   7       50.98       43.48      4.63 o 
   1  -9   7       11.28       11.79      3.76 o 
   2  -9   7     1611.46     1564.00     37.59 o 
   3  -9   7      168.02      160.46      6.39 o 
   4  -9   7      173.22      151.08      7.48 o 
   5  -9   7      251.02      244.77     11.18 o 
   6  -9   7      646.36      628.32     27.00 o 
   7  -9   7      110.57       82.85     12.07 o 
   8  -9   7      764.58      805.29     57.53 o 
   9  -9   7        4.14       12.16     16.84 o 
  10  -9   7      238.55      241.08     27.13 o 
  -7  -8   7       21.56       16.14     11.65 o 
  -6  -8   7        2.19       -3.37     10.86 o 
  -5  -8   7      200.52      166.95     12.69 o 
  -4  -8   7        8.67       10.91      5.21 o 
  -3  -8   7      152.49      134.62      8.71 o 
  -2  -8   7       59.01       53.05      7.36 o 
  -1  -8   7       37.36       39.35      4.02 o 
   0  -8   7      538.19      559.51     11.82 o 
   1  -8   7     1032.07     1024.61     18.61 o 
   2  -8   7     1221.58     1231.45     23.20 o 
   3  -8   7     1006.65      991.87     20.70 o 
   4  -8   7       33.89       38.16      4.95 o 
   5  -8   7        0.87       -2.79      5.43 o 
   6  -8   7       17.83       10.93      9.30 o 
   7  -8   7       27.77       42.76     10.41 o 
   8  -8   7      201.10      180.27     15.86 o 
   9  -8   7       83.02      102.92     15.43 o 
  10  -8   7       31.95       52.08     19.41 o 
  -7  -7   7       19.67       21.70     13.46 o 
  -6  -7   7      111.07      118.17     14.25 o 
  -5  -7   7       44.00       60.49     10.11 o 
  -4  -7   7      901.52      980.14     38.84 o 
  -3  -7   7       73.53       94.34      6.04 o 
  -2  -7   7      129.59      128.02      5.14 o 
  -1  -7   7        9.24       13.93      3.18 o 
   0  -7   7     1351.36     1352.31     21.92 o 
   1  -7   7      654.06      712.05     14.35 o 
   2  -7   7      849.30      820.83     17.52 o 
   3  -7   7      478.29      474.19     11.45 o 
   4  -7   7     3611.78     3479.31     72.33 o 
   5  -7   7        8.59       -2.15      6.50 o 
   6  -7   7      286.07      271.47     38.12 o 
   7  -7   7      529.56      512.36     40.22 o 
   8  -7   7       62.33       73.56      9.39 o 
   9  -7   7       16.67       27.22     11.07 o 
  10  -7   7        1.42      -10.98     10.98 o 
  -8  -6   7       70.28       83.74     14.36 o 
  -7  -6   7      231.37      226.96     17.28 o 
  -6  -6   7      133.57      126.01     15.20 o 
  -5  -6   7       38.17       32.36      9.95 o 
  -4  -6   7      521.68      431.52     17.75 o 
  -3  -6   7      235.66      271.29     10.10 o 
  -2  -6   7      562.35      562.17     11.20 o 
  -1  -6   7      554.17      560.54     10.34 o 
   0  -6   7      681.10      652.65     11.67 o 
   1  -6   7      363.79      350.96      7.84 o 
   2  -6   7      266.69      248.09      6.79 o 
   3  -6   7     2068.76     1999.45     38.24 o 
   4  -6   7     1071.29     1050.35     27.84 o 
   5  -6   7      780.12      716.23     25.36 o 
   6  -6   7        0.17       -1.33      7.92 o 
   7  -6   7      457.52      458.50     16.24 o 
   8  -6   7        4.98       12.05      7.16 o 
   9  -6   7        4.97       -2.87      9.15 o 
  10  -6   7       29.97       21.05     16.84 o 
  -9  -5   7        2.16       -8.56     20.35 o 
  -8  -5   7        1.54        4.58     11.31 o 
  -7  -5   7        7.69       18.32     11.93 o 
  -6  -5   7      334.50      307.64     25.02 o 
  -5  -5   7      319.93      277.96     16.50 o 
  -4  -5   7       11.79        5.48      4.97 o 
  -3  -5   7      465.16      462.27     11.40 o 
  -2  -5   7      298.02      280.35      6.64 o 
  -1  -5   7      807.30      831.00     13.92 o 
   0  -5   7       10.35        8.35      2.37 o 
   1  -5   7      118.97      141.60      4.69 o 
   2  -5   7      799.61      768.95     14.87 o 
   3  -5   7     1410.79     1377.45     28.20 o 
   4  -5   7      873.59      867.64     21.22 o 
   5  -5   7      383.73      398.65     29.18 o 
   6  -5   7     1197.77     1157.77     30.51 o 
   7  -5   7        4.08        5.58      6.44 o 
   8  -5   7       56.09       47.17      8.05 o 
   9  -5   7        1.68       16.51     15.20 o 
  10  -5   7        3.92      -14.03     14.03 o 
  -9  -4   7        9.73        8.59     11.93 o 
  -8  -4   7       19.16       17.93     10.59 o 
  -7  -4   7       10.90        5.56      9.44 o 
  -6  -4   7        3.19        0.81      8.06 o 
  -5  -4   7       30.42       35.69      8.29 o 
  -4  -4   7      451.86      426.97     15.24 o 
  -3  -4   7        4.49        1.74      2.12 o 
  -2  -4   7       64.22       53.57      2.39 o 
  -1  -4   7     1627.10     1438.84     22.49 o 
   0  -4   7     1016.11     1074.68     21.04 o 
   1  -4   7     3918.67     4051.01     69.39 o 
   2  -4   7     1904.60     1925.29     30.53 o 
   3  -4   7      165.16      154.85      5.29 o 
   4  -4   7       32.72       23.51      4.67 o 
   5  -4   7      944.57      978.70     26.73 o 
   6  -4   7      283.82      301.80     13.84 o 
   7  -4   7        9.38       -2.10      7.09 o 
   8  -4   7      235.26      256.76     14.45 o 
   9  -4   7      282.27      279.61     19.18 o 
  10  -4   7       72.72       76.24     18.71 o 
 -10  -3   7       17.85       18.81     18.94 o 
  -9  -3   7        3.19       -5.64     10.08 o 
  -8  -3   7       19.44       40.81     25.72 o 
  -7  -3   7       64.92       50.22     10.99 o 
  -6  -3   7      671.04      637.47     26.43 o 
  -5  -3   7      352.21      317.49     15.84 o 
  -4  -3   7      696.52      719.89     21.47 o 
  -3  -3   7      528.23      570.64     17.02 o 
  -2  -3   7     2258.48     2211.66     37.99 o 
  -1  -3   7      676.63      670.20     12.90 o 
   0  -3   7      598.61      637.07     12.42 o 
   1  -3   7       75.37      102.38      4.91 o 
   2  -3   7     7861.59     7955.57    127.88 o 
   3  -3   7     1521.79     1516.79     27.39 o 
   4  -3   7     2229.04     2157.65     45.33 o 
   5  -3   7     1360.76     1360.27     34.03 o 
   6  -3   7       95.25       89.38      8.37 o 
   7  -3   7        4.64        0.31      7.28 o 
   8  -3   7      162.34      188.95     13.00 o 
   9  -3   7        0.50        9.35     17.31 o 
  10  -3   7        1.07       -8.42     16.84 o 
 -10  -2   7       33.53       29.30     17.77 o 
  -9  -2   7       93.30      107.11     32.97 o 
  -8  -2   7        3.82       -6.16     10.52 o 
  -7  -2   7        1.37        3.50      7.58 o 
  -6  -2   7      245.94      251.36     14.35 o 
  -5  -2   7      194.76      161.79     21.75 o 
  -4  -2   7      405.42      412.78     17.82 o 
  -3  -2   7      425.44      357.08     10.83 o 
  -2  -2   7     5770.08     5941.30    110.37 o 
  -1  -2   7     1299.02     1404.08     25.04 o 
   0  -2   7     2057.48     2055.71     39.01 o 
   1  -2   7      963.42      957.38     17.67 o 
   2  -2   7     1161.82     1161.97     20.34 o 
   3  -2   7        2.96        0.64      2.41 o 
   4  -2   7      291.97      285.74      7.35 o 
   5  -2   7      139.70      142.66      7.75 o 
   6  -2   7      137.99      146.59     10.51 o 
   7  -2   7      520.36      527.20     20.97 o 
   8  -2   7      323.15      362.27     17.86 o 
   9  -2   7       26.67       54.93     13.72 o 
 -11  -1   7        5.10       -7.17     19.88 o 
 -10  -1   7       25.25       20.47     10.05 o 
  -9  -1   7        0.35       -1.20     13.56 o 
  -8  -1   7       44.32       24.62      8.12 o 
  -7  -1   7      567.95      494.39     30.17 o 
  -6  -1   7      679.29      666.98     25.73 o 
  -5  -1   7      112.78      115.78      8.74 o 
  -4  -1   7      366.92      323.44     10.12 o 
  -3  -1   7     1219.71     1120.92     27.51 o 
  -2  -1   7      353.55      370.10      7.24 o 
  -1  -1   7      289.77      290.11      6.52 o 
   0  -1   7    10451.64    10547.02    176.30 o 
   1  -1   7     3275.92     3137.32     51.00 o 
   2  -1   7      874.38     1025.89     19.27 o 
   3  -1   7     2775.63     2751.35     53.32 o 
   4  -1   7     2057.55     2018.93     42.16 o 
   5  -1   7       94.23       92.01      6.08 o 
   6  -1   7      660.55      645.54     23.54 o 
   7  -1   7        8.10        7.42      8.19 o 
   8  -1   7       19.26       17.45      9.51 o 
   9  -1   7      110.44      140.60     24.09 o 
 -11   0   7      137.64      127.28     24.09 o 
 -10   0   7        5.07        8.07     11.69 o 
  -9   0   7       98.02      108.39     10.89 o 
  -8   0   7       78.93       82.34      9.20 o 
  -7   0   7       44.55       43.09      7.22 o 
  -6   0   7      639.74      657.52     24.72 o 
  -5   0   7       49.05       57.08      3.00 o 
  -4   0   7      351.04      458.25     18.43 o 
  -3   0   7     6307.05     6743.65    138.05 o 
  -2   0   7      971.21      956.64     15.94 o 
  -1   0   7     2932.00     2917.91     49.63 o 
   0   0   7     8641.27     8913.88    149.30 o 
   1   0   7       70.44       68.57      3.44 o 
   2   0   7      112.20      107.91      5.35 o 
   3   0   7      705.89      689.89     15.43 o 
   4   0   7      584.36      580.23     13.21 o 
   5   0   7      195.71      180.83      8.96 o 
   6   0   7      299.73      287.23     14.82 o 
   7   0   7        5.95        8.10      8.71 o 
   8   0   7       93.66      133.04     15.25 o 
   9   0   7      151.28      167.91     23.85 o 
 -11   1   7       39.98       28.15     23.15 o 
 -10   1   7        0.64       -8.18      8.18 o 
  -9   1   7       69.61       44.65      9.02 o 
  -8   1   7      285.12      265.66     17.31 o 
  -7   1   7      158.14      195.47     11.57 o 
  -6   1   7       96.76      103.90      6.71 o 
  -5   1   7     1002.11     1064.49     25.24 o 
  -4   1   7     1117.80     1143.42     26.96 o 
  -3   1   7       73.43       88.41      3.37 o 
  -2   1   7      111.25      128.51      3.87 o 
  -1   1   7       50.19       33.83      2.47 o 
   0   1   7     1657.19     1595.64     30.07 o 
   1   1   7     1074.54     1202.83     23.14 o 
   2   1   7      342.47      352.88      8.62 o 
   3   1   7     2542.69     2488.49     48.51 o 
   4   1   7      674.71      671.13     15.17 o 
   5   1   7      251.75      257.76      9.96 o 
   6   1   7       40.83       45.84      7.90 o 
   7   1   7       34.14       29.43     12.55 o 
   8   1   7        5.29      -12.81     12.81 o 
 -11   2   7       10.04        1.43     12.16 o 
 -10   2   7        1.02       11.89      9.59 o 
  -9   2   7        1.93        7.07      7.48 o 
  -8   2   7      250.74      272.91     17.07 o 
  -7   2   7        5.81        6.37      5.52 o 
  -6   2   7        8.17        5.87      3.30 o 
  -5   2   7     1962.44     2107.44     53.39 o 
  -4   2   7     3988.27     4153.25     79.16 o 
  -3   2   7      195.06      232.72      5.93 o 
  -2   2   7     8092.54     8207.96    211.26 o 
  -1   2   7     5189.10     5346.17    132.53 o 
   0   2   7       11.21       15.30      3.17 o 
   1   2   7      400.13      420.87     10.15 o 
   2   2   7      815.21      803.96     17.02 o 
   3   2   7        7.39        6.80      3.93 o 
   4   2   7        6.69        6.70      4.32 o 
   5   2   7      286.21      254.30     14.82 o 
   6   2   7      446.00      481.51     20.19 o 
   7   2   7      112.68      124.61     15.28 o 
   8   2   7       45.77       61.95     15.40 o 
 -12   3   7       73.79       86.04     10.79 o 
 -11   3   7       74.55      104.44     10.42 o 
 -10   3   7       28.32       38.51      7.61 o 
  -9   3   7        4.17        4.23      9.35 o 
  -8   3   7      552.12      520.71     20.55 o 
  -7   3   7      743.31      786.31     21.81 o 
  -6   3   7     1049.40     1060.30     31.42 o 
  -5   3   7     2306.45     2336.40     50.83 o 
  -4   3   7      608.71      624.89     12.34 o 
  -3   3   7      488.32      446.50     11.60 o 
  -2   3   7     4948.61     4913.67     89.43 o 
  -1   3   7     4730.34     4729.58    112.01 o 
   0   3   7     1164.91     1242.41     40.29 o 
   1   3   7     2086.58     2067.67     39.08 o 
   2   3   7      174.63      168.27      8.05 o 
   3   3   7       18.17       15.17      4.44 o 
   4   3   7        8.36        5.51      5.34 o 
   5   3   7       13.17       11.30      8.26 o 
   6   3   7      179.82      160.30     12.92 o 
   7   3   7       70.83       71.85     12.28 o 
 -12   4   7        7.48       17.74      8.55 o 
 -11   4   7       34.43       39.14      8.89 o 
 -10   4   7        5.16        3.31      6.73 o 
  -9   4   7        6.69        5.69      5.90 o 
  -8   4   7       77.60       72.18      8.34 o 
  -7   4   7        6.78        9.86      3.57 o 
  -6   4   7      815.38      876.74     20.70 o 
  -5   4   7      505.18      457.67     12.30 o 
  -4   4   7      412.46      387.04     10.54 o 
  -3   4   7     1061.88     1039.55     24.33 o 
  -2   4   7     1130.42     1001.28     19.36 o 
  -1   4   7       51.69       61.04      4.21 o 
   0   4   7       43.25       37.88      4.13 o 
   1   4   7       85.91       84.21      5.47 o 
   2   4   7       17.17        8.76      4.29 o 
   3   4   7       18.10       14.67      4.82 o 
   4   4   7      391.93      397.31     19.67 o 
   5   4   7      103.44      111.26      7.00 o 
   6   4   7        4.68       17.56     10.76 o 
   7   4   7        7.64        2.43     11.69 o 
 -12   5   7        1.12       -3.66      6.99 o 
 -11   5   7        1.43       -4.95      6.48 o 
 -10   5   7       87.07       84.25      8.03 o 
  -9   5   7      531.78      586.51     27.60 o 
  -8   5   7        2.47       -3.39      4.41 o 
  -7   5   7      547.79      595.51     18.17 o 
  -6   5   7       47.35       41.62      8.49 o 
  -5   5   7      406.12      390.34     13.16 o 
  -4   5   7      137.51      134.52     10.74 o 
  -3   5   7     2000.00     1913.06     39.86 o 
  -2   5   7      636.84      583.82     14.59 o 
  -1   5   7      177.88      182.52      8.76 o 
   0   5   7      656.45      704.93     19.77 o 
   1   5   7      167.41      138.50      9.13 o 
   2   5   7     1669.94     1718.42     36.75 o 
   3   5   7        0.02        5.80      5.18 o 
   4   5   7       37.86       33.57      6.28 o 
   5   5   7       39.96       48.68      6.55 o 
   6   5   7      126.53      143.50     11.71 o 
 -12   6   7        0.86        5.14     21.05 o 
 -11   6   7        1.78        4.72      6.08 o 
 -10   6   7      150.71      182.88     12.63 o 
  -9   6   7       87.71       96.79      6.70 o 
  -8   6   7     1367.20     1356.13     36.80 o 
  -7   6   7      266.23      261.73     16.16 o 
  -6   6   7     3800.51     3751.22    135.12 o 
  -5   6   7       21.63        9.22      4.75 o 
  -4   6   7     2744.09     2622.84     61.73 o 
  -3   6   7      293.82      288.30     10.26 o 
  -2   6   7       69.95       67.38      3.96 o 
  -1   6   7       36.58       32.95      5.07 o 
   0   6   7       65.60       71.76     10.13 o 
   1   6   7     1174.78     1147.78     30.16 o 
   2   6   7        3.66       -1.02      7.74 o 
   3   6   7        3.74        8.26      6.19 o 
   4   6   7      473.30      530.79     24.91 o 
   5   6   7       93.91      102.08      9.18 o 
   6   6   7       67.16       47.77     13.81 o 
 -12   7   7       51.32       29.47     20.11 o 
 -11   7   7       41.60       31.80     18.24 o 
 -10   7   7        6.07       15.43      7.02 o 
  -9   7   7      117.57      121.62      7.69 o 
  -8   7   7       33.84       32.34      6.18 o 
  -7   7   7     2879.67     2935.93     75.73 o 
  -6   7   7      548.61      548.93     21.57 o 
  -5   7   7      401.19      376.09     12.84 o 
  -4   7   7      737.08      684.09     32.27 o 
  -3   7   7      338.69      360.16     11.02 o 
  -2   7   7        0.14       -3.24      3.24 o 
  -1   7   7      571.89      586.94     15.15 o 
   0   7   7      280.06      288.47     14.08 o 
   1   7   7       43.07       62.50      8.25 o 
   2   7   7      469.91      454.82     22.54 o 
   3   7   7       24.68       35.31      7.90 o 
   4   7   7        1.83        1.77      7.31 o 
   5   7   7        0.42        6.67     10.49 o 
 -11   8   7       38.37       42.56      7.95 o 
 -10   8   7      139.30      147.33     12.63 o 
  -9   8   7       12.60       11.59      6.32 o 
  -8   8   7     1854.68     1865.36     57.74 o 
  -7   8   7      275.13      281.63     12.62 o 
  -6   8   7      993.32      936.68     25.32 o 
  -5   8   7     1144.17     1046.48     31.05 o 
  -4   8   7      166.40      161.32     12.61 o 
  -3   8   7       46.90       43.23      5.20 o 
  -2   8   7       29.72       34.21      3.96 o 
  -1   8   7        0.72       -4.34      4.34 o 
   0   8   7       10.99        5.69      6.18 o 
   1   8   7        2.28        0.01     10.06 o 
   2   8   7      189.17      195.88     13.27 o 
   3   8   7      129.37      147.33     10.51 o 
   4   8   7      101.02      114.96     16.31 o 
 -11   9   7      275.57      264.73     18.24 o 
 -10   9   7       42.19       42.74     14.04 o 
  -9   9   7      515.96      523.94     18.99 o 
  -8   9   7      140.22      142.90     13.28 o 
  -7   9   7      320.81      328.89     12.81 o 
  -6   9   7        0.45       -1.65      5.69 o 
  -5   9   7     1121.03     1160.30     30.87 o 
  -4   9   7       88.98       70.50      7.32 o 
  -3   9   7        0.35       -5.80      6.08 o 
  -2   9   7      333.84      310.70     10.69 o 
  -1   9   7      390.44      418.31     24.46 o 
   0   9   7      976.95      990.07     32.82 o 
   1   9   7       70.39       76.52     11.69 o 
   2   9   7      232.51      261.61     18.30 o 
   3   9   7        6.93        4.63      8.22 o 
 -11  10   7        2.59        0.94      9.82 o 
 -10  10   7      188.08      200.49     14.59 o 
  -9  10   7        1.63       -7.47      7.47 o 
  -8  10   7      255.94      263.46     11.56 o 
  -7  10   7       32.42       22.66      7.03 o 
  -6  10   7      769.28      724.55     21.93 o 
  -5  10   7       29.88       27.75      7.14 o 
  -4  10   7        2.88        1.79      7.00 o 
  -3  10   7       46.68       45.74      8.18 o 
  -2  10   7       42.73       36.45      4.72 o 
  -1  10   7       16.35       17.09      5.67 o 
   0  10   7       71.46       43.22      9.19 o 
   1  10   7        2.06        4.63     10.78 o 
   2  10   7      609.66      678.05     31.96 o 
 -10  11   7      141.07      143.48     17.17 o 
  -9  11   7       19.55       16.68      7.52 o 
  -8  11   7      130.76      141.93     10.09 o 
  -7  11   7        0.92       -7.15      7.15 o 
  -6  11   7       12.81        8.20      7.71 o 
  -5  11   7       35.46       32.29      7.93 o 
  -4  11   7       24.86       36.72      8.44 o 
  -3  11   7       44.81       30.84      8.91 o 
  -2  11   7      359.71      371.33     13.76 o 
  -1  11   7        2.38        6.07     14.45 o 
   0  11   7       39.77       23.95      9.89 o 
   1  11   7       33.86       26.90     17.77 o 
  -9  12   7      101.88      125.40     11.21 o 
  -8  12   7      107.29       91.60     10.88 o 
  -7  12   7      237.94      213.22     14.11 o 
  -6  12   7       81.46       82.53     11.75 o 
  -5  12   7        5.39        1.14      9.17 o 
  -4  12   7      208.93      204.88     15.26 o 
  -3  12   7      183.27      172.20     12.82 o 
  -2  12   7       23.90       22.21      7.77 o 
  -1  12   7      118.88      131.88      9.63 o 
   0  12   7       48.41       48.17     15.90 o 
  -8  13   7        0.83        4.35      9.15 o 
  -7  13   7        0.61       -6.83      9.77 o 
  -6  13   7       35.63       53.36     11.27 o 
  -5  13   7        3.69       -6.38      9.89 o 
  -4  13   7        0.79       -1.74     10.44 o 
  -3  13   7        0.73       -0.81     14.65 o 
  -2  13   7      186.05      221.39     36.48 o 
   2 -14   8       47.83       42.06      9.80 o 
   3 -14   8       34.14       28.73     10.29 o 
   4 -14   8        0.18       -7.86      9.11 o 
   5 -14   8      142.79      166.22     15.66 o 
  -1 -13   8       19.53       10.54     11.63 o 
   0 -13   8       44.90       45.01     10.12 o 
   1 -13   8       85.93       83.40     10.40 o 
   2 -13   8      167.24      176.46     12.76 o 
   3 -13   8       15.46        4.42      7.40 o 
   4 -13   8        4.27       -5.09      7.68 o 
   5 -13   8       92.70      115.32     14.51 o 
   6 -13   8       95.76      122.31     13.03 o 
   7 -13   8       19.82       10.23      9.13 o 
  -2 -12   8        1.32        4.85     10.13 o 
  -1 -12   8      182.47      204.11     19.16 o 
   0 -12   8       77.67       85.37     11.30 o 
   1 -12   8      284.16      284.10     12.27 o 
   2 -12   8        0.60        6.73      6.05 o 
   3 -12   8       18.54       14.40      5.10 o 
   4 -12   8      253.20      231.83     11.13 o 
   5 -12   8      471.47      475.84     16.29 o 
   6 -12   8      203.40      237.85     21.67 o 
   7 -12   8        0.04       -9.20      9.73 o 
   8 -12   8       80.06       88.40     21.98 o 
  -4 -11   8       74.16       94.55     13.61 o 
  -3 -11   8       44.46       42.87      8.70 o 
  -2 -11   8       15.13       20.63      8.14 o 
  -1 -11   8      257.80      231.07     11.63 o 
   0 -11   8       38.05       50.95      8.46 o 
   1 -11   8       20.63       29.02      6.09 o 
   2 -11   8      379.50      395.43     11.35 o 
   3 -11   8      383.24      384.31     10.72 o 
   4 -11   8     1156.04     1186.01     25.98 o 
   5 -11   8      172.59      184.64     22.25 o 
   6 -11   8      562.67      554.64     19.97 o 
   7 -11   8       30.13       15.86     16.84 o 
   8 -11   8       29.39       27.13     18.24 o 
  -5 -10   8        5.74       -5.54     17.29 o 
  -4 -10   8        2.47        4.08      8.03 o 
  -3 -10   8      346.95      372.33     17.89 o 
  -2 -10   8      329.87      311.61     13.66 o 
  -1 -10   8      180.98      180.08     11.27 o 
   0 -10   8       12.65       25.79      5.85 o 
   1 -10   8        3.10        0.99      4.93 o 
   2 -10   8       24.72       18.26      4.58 o 
   3 -10   8       55.37       57.30      4.89 o 
   4 -10   8      410.58      412.28     13.50 o 
   5 -10   8      644.18      619.56     25.11 o 
   6 -10   8        1.68       -5.90      9.32 o 
   7 -10   8      444.92      462.10     36.01 o 
   8 -10   8       81.84       80.45     19.18 o 
   9 -10   8      117.92      126.28     23.85 o 
  -6  -9   8       23.45       20.60     12.85 o 
  -5  -9   8        9.16        3.44      8.85 o 
  -4  -9   8        1.46       -5.51      5.51 o 
  -3  -9   8      101.77       99.54      7.51 o 
  -2  -9   8       35.40       33.76      6.94 o 
  -1  -9   8      110.42       89.15      8.10 o 
   0  -9   8      734.52      790.41     25.78 o 
   1  -9   8      997.96     1009.63     22.30 o 
   2  -9   8       42.86       55.18      4.96 o 
   3  -9   8      344.90      368.68     10.50 o 
   4  -9   8      136.02      132.13      7.58 o 
   5  -9   8      435.33      421.81     16.00 o 
   6  -9   8        7.03        9.23      9.23 o 
   7  -9   8       17.87       15.43     11.24 o 
   8  -9   8      203.72      237.60     24.79 o 
   9  -9   8       36.09       15.90     18.71 o 
  -7  -8   8       10.32       14.19     12.41 o 
  -6  -8   8       39.85       29.50     11.43 o 
  -5  -8   8      262.18      248.13     15.75 o 
  -4  -8   8       96.08       96.29      6.44 o 
  -3  -8   8       30.70       40.84      6.14 o 
  -2  -8   8        3.50        7.39      4.86 o 
  -1  -8   8      586.30      545.34     18.71 o 
   0  -8   8      809.72      793.13     22.52 o 
   1  -8   8      160.37      151.73      5.92 o 
   2  -8   8       73.47       82.76      6.97 o 
   3  -8   8      270.44      244.69      7.91 o 
   4  -8   8      193.36      186.99      8.48 o 
   5  -8   8        0.57        2.64      7.77 o 
   6  -8   8      486.69      480.53     22.22 o 
   7  -8   8       29.78       16.68     10.41 o 
   8  -8   8       18.55       24.79     16.84 o 
   9  -8   8        4.43       -2.54     11.23 o 
  -7  -7   8        4.01        1.41     12.35 o 
  -6  -7   8        5.10       -2.51      9.70 o 
  -5  -7   8       41.74       27.82      9.51 o 
  -4  -7   8       35.22       40.58      4.91 o 
  -3  -7   8      265.46      241.57     20.79 o 
  -2  -7   8      125.84      141.08      9.00 o 
  -1  -7   8      503.41      538.83     15.11 o 
   0  -7   8     1411.17     1416.30     22.96 o 
   1  -7   8      143.52      143.63      5.53 o 
   2  -7   8     2848.21     2706.26     51.27 o 
   3  -7   8     2209.40     2221.95     42.64 o 
   4  -7   8      658.47      629.27     19.19 o 
   5  -7   8       61.85       61.48      9.02 o 
   6  -7   8      513.69      512.72     34.14 o 
   7  -7   8      331.25      321.54     19.91 o 
   8  -7   8        4.74       -3.19      8.47 o 
   9  -7   8       54.79       58.79     12.98 o 
  -8  -6   8        3.12      -12.38     16.37 o 
  -7  -6   8       13.59       19.55     11.40 o 
  -6  -6   8       48.57       38.77      9.48 o 
  -5  -6   8      255.84      250.43     14.06 o 
  -4  -6   8      718.66      687.01     24.71 o 
  -3  -6   8      140.44      118.10      6.20 o 
  -2  -6   8     1431.49     1352.28     33.19 o 
  -1  -6   8      127.40      135.72      8.46 o 
   0  -6   8      358.02      366.94      7.89 o 
   1  -6   8      155.33      149.56      4.91 o 
   2  -6   8     2156.75     2096.23     46.30 o 
   3  -6   8     1088.57     1068.00     24.43 o 
   4  -6   8       70.75       73.76      6.75 o 
   5  -6   8     1456.09     1441.66     44.72 o 
   6  -6   8      325.97      331.52     15.95 o 
   7  -6   8       49.43       59.11      7.99 o 
   8  -6   8      210.63      192.63     11.51 o 
   9  -6   8      199.65      178.92     16.63 o 
  -9  -5   8        0.98       -4.41     12.81 o 
  -8  -5   8        0.72       -6.42     11.67 o 
  -7  -5   8       51.88       62.49     23.39 o 
  -6  -5   8      159.11      166.41     14.71 o 
  -5  -5   8       35.49       17.34      7.60 o 
  -4  -5   8       46.93       40.16      7.49 o 
  -3  -5   8       74.94       76.19      5.00 o 
  -2  -5   8     1562.98     1613.14     29.35 o 
  -1  -5   8     1900.99     1902.29     29.63 o 
   0  -5   8      346.39      324.12      7.98 o 
   1  -5   8     2425.15     2314.45     40.75 o 
   2  -5   8      442.27      478.30     12.77 o 
   3  -5   8       24.44       25.03      3.66 o 
   4  -5   8      383.26      363.46     11.86 o 
   5  -5   8       15.85        8.91      6.57 o 
   6  -5   8       20.31       15.96      6.40 o 
   7  -5   8      117.88      143.34     11.61 o 
   8  -5   8      235.31      214.96     14.04 o 
   9  -5   8      197.27      168.04     16.91 o 
  -9  -4   8       10.81       14.36     12.32 o 
  -8  -4   8       27.90       21.13     11.37 o 
  -7  -4   8       46.34       49.50     11.05 o 
  -6  -4   8      350.84      341.36     19.10 o 
  -5  -4   8      105.84      127.11     10.81 o 
  -4  -4   8        3.77        5.19      5.60 o 
  -3  -4   8       88.59       73.06      4.44 o 
  -2  -4   8      956.22      968.71     18.33 o 
  -1  -4   8       50.61       47.13      3.15 o 
   0  -4   8       34.37       40.59      3.12 o 
   1  -4   8     4261.38     4163.35     71.08 o 
   2  -4   8     2349.56     2295.71     36.28 o 
   3  -4   8     1427.77     1449.23     29.00 o 
   4  -4   8      962.35      952.38     22.34 o 
   5  -4   8      496.66      486.33     16.05 o 
   6  -4   8      181.71      191.85     11.40 o 
   7  -4   8        2.80        9.26      7.76 o 
   8  -4   8        4.18       -3.74      8.89 o 
   9  -4   8        8.07        5.56     11.91 o 
 -10  -3   8       24.21       31.33     13.16 o 
  -9  -3   8       49.78       50.64     13.56 o 
  -8  -3   8        3.72        5.61      9.34 o 
  -7  -3   8      391.29      372.68     19.66 o 
  -6  -3   8       24.30       24.58      8.29 o 
  -5  -3   8     1508.70     1550.26     87.70 o 
  -4  -3   8      266.67      255.35     10.81 o 
  -3  -3   8      807.24      792.47     16.60 o 
  -2  -3   8     2442.29     2605.09     45.43 o 
  -1  -3   8      246.75      226.07      6.02 o 
   0  -3   8     1554.25     1509.11     27.03 o 
   1  -3   8     1811.32     1895.06     33.42 o 
   2  -3   8       83.42       79.58      3.91 o 
   3  -3   8      147.92      154.69      5.20 o 
   4  -3   8       26.05       38.11      3.83 o 
   5  -3   8      980.07     1008.63     26.84 o 
   6  -3   8       20.87       12.99      7.61 o 
   7  -3   8     1151.27     1131.02     44.56 o 
   8  -3   8      275.96      302.10     16.46 o 
   9  -3   8        9.36        4.68     13.56 o 
 -10  -2   8        7.82        3.30     13.80 o 
  -9  -2   8        5.90      -10.05     10.05 o 
  -8  -2   8       20.57       20.30     15.43 o 
  -7  -2   8       56.56       80.33     13.10 o 
  -6  -2   8      671.84      659.11     29.23 o 
  -5  -2   8       29.07       35.94     22.22 o 
  -4  -2   8     3509.78     3269.61     73.81 o 
  -3  -2   8      349.42      335.84      9.98 o 
  -2  -2   8      338.16      332.79      7.81 o 
  -1  -2   8        2.38        1.34      2.28 o 
   0  -2   8     1315.74     1191.55     21.65 o 
   1  -2   8      167.40      163.87      4.96 o 
   2  -2   8      973.34     1031.24     18.52 o 
   3  -2   8      165.65      167.98      6.93 o 
   4  -2   8      637.22      579.15     14.62 o 
   5  -2   8     2023.25     1926.19     47.25 o 
   6  -2   8      263.75      217.71     13.16 o 
   7  -2   8      337.27      274.75     15.43 o 
   8  -2   8      242.17      264.85     18.82 o 
   9  -2   8       70.13       77.64     21.51 o 
 -10  -1   8        0.43        0.13     10.22 o 
  -9  -1   8        0.33       -2.04      9.27 o 
  -8  -1   8       25.52       17.20      8.06 o 
  -7  -1   8      236.83      216.37     31.80 o 
  -6  -1   8      142.71      140.27     18.01 o 
  -5  -1   8      153.80      142.96      9.86 o 
  -4  -1   8     4369.80     4525.63     94.09 o 
  -3  -1   8      886.46      880.10     22.40 o 
  -2  -1   8      665.06      654.96     13.01 o 
  -1  -1   8     5094.34     5223.49     88.51 o 
   0  -1   8     1856.05     1958.18     34.22 o 
   1  -1   8       53.72       68.11      3.51 o 
   2  -1   8       29.52       20.61      3.13 o 
   3  -1   8       21.08       20.19      3.62 o 
   4  -1   8        7.31        5.93      3.80 o 
   5  -1   8       89.05       83.79      7.45 o 
   6  -1   8       29.60       29.55      8.51 o 
   7  -1   8       28.24       38.31      9.62 o 
   8  -1   8        0.09       10.08     12.07 o 
   9  -1   8       90.32       70.16     21.98 o 
 -11   0   8       15.82       27.40     11.11 o 
 -10   0   8       47.58       47.29     10.59 o 
  -9   0   8        1.70        5.88      8.60 o 
  -8   0   8      240.59      233.71     31.80 o 
  -7   0   8      395.56      419.58     18.74 o 
  -6   0   8       32.11       39.51     11.69 o 
  -5   0   8      464.07      455.09     24.32 o 
  -4   0   8      389.35      393.93     11.58 o 
  -3   0   8       25.32       45.33      2.49 o 
  -2   0   8      218.16      184.46      4.77 o 
  -1   0   8     1688.90     1617.04     29.86 o 
   0   0   8     2533.73     2543.02     42.05 o 
   1   0   8      487.40      530.52     11.39 o 
   2   0   8     3511.22     3595.77     62.90 o 
   3   0   8     2201.71     2080.50     44.09 o 
   4   0   8       73.03       66.94      5.17 o 
   5   0   8     1047.94     1000.30     27.29 o 
   6   0   8       82.39       54.64      9.49 o 
   7   0   8        1.35        7.07     10.05 o 
   8   0   8       31.37       10.36     13.55 o 
 -11   1   8       21.38       21.37      9.69 o 
 -10   1   8        1.95       -8.89      8.89 o 
  -9   1   8      378.34      406.46     25.96 o 
  -8   1   8      215.16      226.72     27.13 o 
  -7   1   8     1482.90     1344.18     45.54 o 
  -6   1   8      173.45      177.26     13.10 o 
  -5   1   8     4246.84     4147.83    130.26 o 
  -4   1   8     1921.41     1941.97     40.62 o 
  -3   1   8      421.41      407.54     10.41 o 
  -2   1   8     1554.89     1600.63     40.65 o 
  -1   1   8      120.34      102.07      4.15 o 
   0   1   8     1418.36     1371.61     31.20 o 
   1   1   8      190.49      168.69      5.96 o 
   2   1   8      120.72      128.98      8.72 o 
   3   1   8      139.81      143.58      7.34 o 
   4   1   8      348.15      337.88     10.83 o 
   5   1   8      613.66      640.53     22.29 o 
   6   1   8      896.83      942.49     68.29 o 
   7   1   8       18.71       15.03     12.32 o 
   8   1   8       29.86       14.97     14.22 o 
 -11   2   8        1.89        4.53      9.11 o 
 -10   2   8       10.23       25.26      8.45 o 
  -9   2   8      239.93      194.06     16.84 o 
  -8   2   8      278.96      292.99     36.25 o 
  -7   2   8       17.58       25.26      7.48 o 
  -6   2   8      904.06      902.22     41.16 o 
  -5   2   8       74.81       89.60      4.98 o 
  -4   2   8        1.01        3.25      2.85 o 
  -3   2   8       60.71       66.42      5.33 o 
  -2   2   8     3825.89     3862.85     76.94 o 
  -1   2   8        9.82       15.37      3.19 o 
   0   2   8       32.46       37.16      3.50 o 
   1   2   8      870.17      879.07     18.37 o 
   2   2   8      616.99      585.47     15.17 o 
   3   2   8      337.50      353.59     21.28 o 
   4   2   8        1.30       -4.94      4.94 o 
   5   2   8       59.90       53.78      7.18 o 
   6   2   8      393.90      437.78     23.93 o 
   7   2   8        0.44       -0.75     12.70 o 
 -11   3   8        9.75        8.36     12.39 o 
 -10   3   8       84.20      122.71     33.91 o 
  -9   3   8       61.35       62.21      8.78 o 
  -8   3   8       26.35       29.00      7.95 o 
  -7   3   8      244.55      224.97     15.90 o 
  -6   3   8      315.38      296.06     10.53 o 
  -5   3   8      455.93      441.61     13.67 o 
  -4   3   8     1110.77     1138.90     30.57 o 
  -3   3   8     2313.61     2232.15     46.66 o 
  -2   3   8      762.93      740.36     17.46 o 
  -1   3   8      180.01      186.73      8.01 o 
   0   3   8      112.50      111.49      5.80 o 
   1   3   8       37.24       58.68      7.98 o 
   2   3   8      321.08      263.58      9.31 o 
   3   3   8      203.01      199.06      9.13 o 
   4   3   8      144.56      146.90      7.53 o 
   5   3   8      433.94      484.64     13.94 o 
   6   3   8        0.76        1.29      9.88 o 
   7   3   8       54.05       45.25     35.08 o 
 -12   4   8      117.32      158.29     36.01 o 
 -11   4   8       15.86       23.23      9.82 o 
 -10   4   8      513.26      542.06     22.49 o 
  -9   4   8      330.37      287.18     18.24 o 
  -8   4   8      569.14      577.63     29.00 o 
  -7   4   8      737.71      782.02     30.87 o 
  -6   4   8      638.07      669.68     19.60 o 
  -5   4   8       29.80       41.74      5.13 o 
  -4   4   8      485.88      468.14     14.84 o 
  -3   4   8       73.34       81.48      4.84 o 
  -2   4   8       22.88       26.04      2.76 o 
  -1   4   8      196.36      186.24     11.18 o 
   0   4   8      633.85      618.13     17.67 o 
   1   4   8     5192.37     4987.12    100.73 o 
   2   4   8      267.31      260.56     12.69 o 
   3   4   8        6.37       15.99      5.75 o 
   4   4   8      110.79      114.63      7.56 o 
   5   4   8       65.89       93.27      6.95 o 
   6   4   8      150.60      131.42     11.43 o 
 -12   5   8        1.18        8.35      7.82 o 
 -11   5   8      224.46      262.06     14.73 o 
 -10   5   8        1.26        0.24      8.42 o 
  -9   5   8      410.70      394.28     21.98 o 
  -8   5   8       80.92       55.66      9.35 o 
  -7   5   8      634.78      641.76     19.64 o 
  -6   5   8     1077.14     1096.38     30.17 o 
  -5   5   8     2261.95     2240.62     58.12 o 
  -4   5   8     1674.48     1718.40     45.73 o 
  -3   5   8       10.07        5.73      3.56 o 
  -2   5   8      483.14      509.82     12.76 o 
  -1   5   8       21.01       12.92      4.50 o 
   0   5   8       47.40       49.27      5.77 o 
   1   5   8      860.81      842.65     23.73 o 
   2   5   8      271.57      282.99     12.88 o 
   3   5   8      286.07      315.82     17.72 o 
   4   5   8      411.56      461.79     16.25 o 
   5   5   8       26.43       26.83      6.79 o 
   6   5   8        6.94      -11.59     11.59 o 
 -12   6   8        1.33        4.14     14.97 o 
 -11   6   8      114.80      115.14     22.22 o 
 -10   6   8        7.71       18.24      7.95 o 
  -9   6   8      393.83      396.15     21.98 o 
  -8   6   8     1116.40     1108.08     31.10 o 
  -7   6   8      504.04      512.49     18.05 o 
  -6   6   8       75.60       79.15      6.94 o 
  -5   6   8        5.41       -4.93      4.93 o 
  -4   6   8      606.18      609.41     19.10 o 
  -3   6   8       56.56       61.72      4.81 o 
  -2   6   8      537.05      519.04     16.64 o 
  -1   6   8     1808.69     1693.12     41.55 o 
   0   6   8      741.64      740.97     21.40 o 
   1   6   8        1.89       -0.54      6.60 o 
   2   6   8        7.99       14.65      6.84 o 
   3   6   8       34.43       25.96      7.83 o 
   4   6   8       18.17       12.97      7.56 o 
   5   6   8       23.06        8.42     10.28 o 
 -11   7   8      136.72      152.01     11.69 o 
 -10   7   8       18.67       11.23      8.42 o 
  -9   7   8      271.89      266.13     17.77 o 
  -8   7   8      197.57      200.00     10.18 o 
  -7   7   8       54.22       49.90      6.60 o 
  -6   7   8       28.92       38.12      8.65 o 
  -5   7   8       81.99       76.99      6.78 o 
  -4   7   8      295.44      278.85     18.32 o 
  -3   7   8      195.34      188.00      9.49 o 
  -2   7   8       29.93       26.21      3.90 o 
  -1   7   8       18.68       16.99      4.95 o 
   0   7   8      188.88      217.11     16.81 o 
   1   7   8       77.63       65.85     10.78 o 
   2   7   8     1045.72     1083.03     32.75 o 
   3   7   8      168.73      189.92     14.33 o 
   4   7   8       22.39        8.06      7.98 o 
 -11   8   8       78.14       70.62     10.29 o 
 -10   8   8       76.92       81.38     10.76 o 
  -9   8   8       65.17       60.87      8.99 o 
  -8   8   8      245.50      237.29     17.13 o 
  -7   8   8      115.75      103.29      8.60 o 
  -6   8   8       13.70       12.78      6.95 o 
  -5   8   8        3.71        3.46      5.85 o 
  -4   8   8       40.08       36.92      6.61 o 
  -3   8   8      165.65      157.56     10.87 o 
  -2   8   8       13.16        4.62      4.29 o 
  -1   8   8      921.87      930.04     28.88 o 
   0   8   8       50.35       46.54      8.38 o 
   1   8   8      158.73      179.00     18.94 o 
   2   8   8       62.94       59.78     12.36 o 
   3   8   8      114.81      144.65     11.91 o 
   4   8   8      217.87      243.71     14.84 o 
 -11   9   8      116.58      141.72     13.56 o 
 -10   9   8        1.37        4.68      9.82 o 
  -9   9   8       71.06       68.43     10.18 o 
  -8   9   8        4.40       10.71      8.50 o 
  -7   9   8       62.77       56.19      7.16 o 
  -6   9   8      165.01      153.34     18.43 o 
  -5   9   8      102.39       95.96      8.14 o 
  -4   9   8       50.28       44.17      7.22 o 
  -3   9   8        6.74        2.29      6.58 o 
  -2   9   8      118.38      125.35      6.11 o 
  -1   9   8        0.98        3.67      5.28 o 
   0   9   8        4.99       -4.28      8.98 o 
   1   9   8      323.93      321.71     19.88 o 
   2   9   8       32.98       57.21     13.12 o 
   3   9   8        0.15        0.98     10.78 o 
 -10  10   8       58.23       45.37     12.16 o 
  -9  10   8       32.97       31.66      8.43 o 
  -8  10   8        3.66        7.80      6.65 o 
  -7  10   8       10.33        4.86      7.12 o 
  -6  10   8       54.27       65.65      8.27 o 
  -5  10   8      200.01      205.64     18.72 o 
  -4  10   8       24.98       19.90      7.59 o 
  -3  10   8      178.55      215.51     20.52 o 
  -2  10   8       91.36      113.19     11.18 o 
  -1  10   8      133.08      134.68     10.57 o 
   0  10   8        2.30       -0.25     12.18 o 
   1  10   8       23.98       14.56     11.78 o 
   2  10   8        2.44      -15.90     15.90 o 
 -10  11   8      114.08      114.44     25.26 o 
  -9  11   8        6.76        7.26      8.80 o 
  -8  11   8        1.72        2.78      8.34 o 
  -7  11   8       44.13       43.00      9.54 o 
  -6  11   8      217.79      253.75     13.00 o 
  -5  11   8       72.33       55.55      8.88 o 
  -4  11   8       89.25       82.14     13.30 o 
  -3  11   8       66.45       50.94      9.32 o 
  -2  11   8      174.13      217.54     11.70 o 
  -1  11   8      116.73      122.78     12.56 o 
   0  11   8      401.91      444.33     38.25 o 
  -9  12   8       46.82       49.60     10.16 o 
  -8  12   8       28.16       37.28     10.33 o 
  -7  12   8      105.63      103.22     12.13 o 
  -6  12   8        1.46        8.91      9.85 o 
  -5  12   8       15.72        2.04      9.89 o 
  -4  12   8       78.27       83.73     12.29 o 
  -3  12   8       62.75       63.63     11.81 o 
  -2  12   8       41.19       44.57     10.21 o 
  -1  12   8        0.07      -11.69     19.18 o 
  -7  13   8       70.71       70.50     14.74 o 
  -6  13   8       61.07       45.92     11.53 o 
  -5  13   8      108.15       99.17     12.67 o 
  -4  13   8       78.72       87.02     22.92 o 
   0 -13   9        7.09        8.89      9.85 o 
   1 -13   9      246.47      291.96     32.66 o 
   2 -13   9        0.09        2.26      8.73 o 
   3 -13   9       66.18       53.63     11.94 o 
   4 -13   9      328.38      350.94     13.64 o 
   5 -13   9       44.38       45.39     10.87 o 
   6 -13   9        5.93       -7.08      9.22 o 
  -2 -12   9        2.71       10.98      9.34 o 
  -1 -12   9       88.89       82.36     11.07 o 
   0 -12   9        1.23        9.91      9.11 o 
   1 -12   9      113.06      113.76     10.99 o 
   2 -12   9      428.90      413.58     44.40 o 
   3 -12   9      429.40      411.61     15.83 o 
   4 -12   9       65.28       92.52      7.76 o 
   5 -12   9        5.62       12.99      8.56 o 
   6 -12   9       53.58       66.06     11.68 o 
   7 -12   9        2.55      -14.58     14.58 o 
  -3 -11   9       80.16      101.65     10.14 o 
  -2 -11   9        8.43       10.80      8.47 o 
  -1 -11   9       55.50       75.27     12.56 o 
   0 -11   9       41.53       28.73      8.46 o 
   1 -11   9        9.40        5.45      7.65 o 
   2 -11   9        1.61        7.36      5.67 o 
   3 -11   9      138.40      134.51      9.04 o 
   4 -11   9        4.16        1.66      6.02 o 
   5 -11   9       95.93       83.88      9.73 o 
   6 -11   9       17.95        8.32     13.81 o 
   7 -11   9      185.25      174.27     19.09 o 
   8 -11   9        3.43       34.61     19.64 o 
  -5 -10   9        3.37      -11.23     16.84 o 
  -4 -10   9       12.47       14.34     11.38 o 
  -3 -10   9       54.21       31.10      8.37 o 
  -2 -10   9       20.25       15.87      7.84 o 
  -1 -10   9       32.38       47.57      7.89 o 
   0 -10   9      255.05      285.67     13.64 o 
   1 -10   9        2.17       -3.77      5.95 o 
   2 -10   9      551.52      540.21     13.12 o 
   3 -10   9       11.27       12.22      4.62 o 
   4 -10   9        0.39       -3.33      6.32 o 
   5 -10   9       40.58       26.00      9.91 o 
   6 -10   9      105.13      115.17     12.87 o 
   7 -10   9       10.50      -10.29     16.37 o 
   8 -10   9      116.49      125.82     22.92 o 
  -5  -9   9       19.16       27.70      9.70 o 
  -4  -9   9        9.16       -3.90      8.12 o 
  -3  -9   9        0.76        4.78      6.64 o 
  -2  -9   9       30.42       26.33      7.17 o 
  -1  -9   9      549.24      501.38     20.18 o 
   0  -9   9       11.25        8.22      6.74 o 
   1  -9   9       30.95       36.61      5.23 o 
   2  -9   9       13.01       10.72      4.32 o 
   3  -9   9      456.80      467.05     12.51 o 
   4  -9   9       69.63       67.15      7.89 o 
   5  -9   9      329.46      292.79     18.63 o 
   6  -9   9      104.65       98.46     18.80 o 
   7  -9   9       29.43       65.01     18.71 o 
   8  -9   9       13.97        2.81     16.37 o 
  -6  -8   9       24.87       19.41     11.49 o 
  -5  -8   9      216.20      206.84     15.03 o 
  -4  -8   9        0.03        4.17      5.48 o 
  -3  -8   9       37.86       44.74      6.01 o 
  -2  -8   9      155.21      162.51      7.99 o 
  -1  -8   9     1045.70     1086.76     28.36 o 
   0  -8   9       27.80       29.96      5.63 o 
   1  -8   9      758.92      760.94     16.07 o 
   2  -8   9      294.51      301.22      9.46 o 
   3  -8   9        1.38       -0.17      4.47 o 
   4  -8   9       42.23       35.24      6.75 o 
   5  -8   9       14.08       19.53      8.15 o 
   6  -8   9      551.61      546.68     45.13 o 
   7  -8   9      106.83       94.18     15.67 o 
   8  -8   9        0.60        0.21     11.69 o 
   9  -8   9      179.54      211.20     20.35 o 
  -7  -7   9        9.55       10.95     11.66 o 
  -6  -7   9       88.39       74.89     12.20 o 
  -5  -7   9      127.85      148.96     12.56 o 
  -4  -7   9       23.47       39.24      7.58 o 
  -3  -7   9      320.32      309.13     10.67 o 
  -2  -7   9       20.55       20.86      5.15 o 
  -1  -7   9        0.99       -2.54      5.07 o 
   0  -7   9        1.11       -0.35      3.60 o 
   1  -7   9      194.63      194.96      9.80 o 
   2  -7   9      396.55      390.84     12.03 o 
   3  -7   9      196.34      188.59      7.80 o 
   4  -7   9      167.92      153.66      8.95 o 
   5  -7   9      439.24      446.83     19.48 o 
   6  -7   9      527.69      541.95     32.51 o 
   7  -7   9      335.93      324.05     17.99 o 
   8  -7   9      312.84      262.25     32.51 o 
   9  -7   9      381.61      405.56     23.02 o 
  -8  -6   9       58.45       39.64     38.35 o 
  -7  -6   9       17.76       25.22     15.22 o 
  -6  -6   9        0.41        0.97      9.38 o 
  -5  -6   9      120.83      102.26     10.87 o 
  -4  -6   9      141.65      144.31      8.94 o 
  -3  -6   9     1381.59     1394.24     30.37 o 
  -2  -6   9     1269.01     1222.65     27.07 o 
  -1  -6   9      221.19      188.55      7.70 o 
   0  -6   9      753.45      732.50     14.93 o 
   1  -6   9      312.43      317.24     10.31 o 
   2  -6   9       28.83       27.19      4.72 o 
   3  -6   9      264.08      287.73     11.86 o 
   4  -6   9      367.66      390.10     20.67 o 
   5  -6   9        8.47       10.86      9.19 o 
   6  -6   9      160.54      194.22     10.83 o 
   7  -6   9        2.25       -3.26      7.45 o 
   8  -6   9      557.20      566.71     40.69 o 
   9  -6   9      322.85      335.82     21.56 o 
  -8  -5   9        5.67       21.00     12.88 o 
  -7  -5   9      108.28      100.86     21.05 o 
  -6  -5   9      139.16      139.80     11.74 o 
  -5  -5   9      706.14      656.20     48.64 o 
  -4  -5   9       15.87       11.16      5.78 o 
  -3  -5   9      515.16      476.92     16.21 o 
  -2  -5   9        2.01        7.55      3.97 o 
  -1  -5   9        0.44       -0.27      2.99 o 
   0  -5   9      824.84      812.78     15.92 o 
   1  -5   9     1389.51     1322.28     31.19 o 
   2  -5   9      524.24      505.10     13.68 o 
   3  -5   9      638.35      618.62     15.30 o 
   4  -5   9     2827.56     2847.83     54.86 o 
   5  -5   9       69.03       77.03      7.77 o 
   6  -5   9        7.82       -3.81      6.85 o 
   7  -5   9        8.76        6.15      7.91 o 
   8  -5   9       38.50       42.30     11.85 o 
   9  -5   9       73.04       95.41     20.58 o 
  -9  -4   9       24.34       22.98     28.53 o 
  -8  -4   9      110.46      130.28     20.35 o 
  -7  -4   9        3.59        9.71     10.41 o 
  -6  -4   9       98.57       85.73     11.33 o 
  -5  -4   9       11.95        9.86      7.14 o 
  -4  -4   9       81.51       81.46      7.52 o 
  -3  -4   9     2062.60     2040.79     42.11 o 
  -2  -4   9        1.30        4.21      3.60 o 
  -1  -4   9      152.79      132.26      5.63 o 
   0  -4   9      677.81      685.90     15.22 o 
   1  -4   9     1685.48     1739.08     29.15 o 
   2  -4   9        4.76        4.26      3.39 o 
   3  -4   9       79.11       91.66      4.87 o 
   4  -4   9      230.84      212.86      7.93 o 
   5  -4   9      420.81      395.68     14.35 o 
   6  -4   9      266.73      286.75     14.59 o 
   7  -4   9      854.01      842.77     34.52 o 
   8  -4   9       50.72       28.65     15.43 o 
   9  -4   9      110.85      115.06     21.05 o 
  -9  -3   9        4.98       -1.19     11.11 o 
  -8  -3   9       55.38       69.33     11.85 o 
  -7  -3   9      100.91      122.51     21.05 o 
  -6  -3   9       24.69       27.43      9.59 o 
  -5  -3   9     3184.18     3001.21    134.58 o 
  -4  -3   9       57.97       46.01      5.36 o 
  -3  -3   9      271.11      283.70      8.41 o 
  -2  -3   9      187.95      188.63      5.38 o 
  -1  -3   9     1917.11     1854.33     35.90 o 
   0  -3   9     1350.78     1387.40     27.51 o 
   1  -3   9        3.72        3.63      2.97 o 
   2  -3   9      242.57      258.83      7.74 o 
   3  -3   9     2949.18     3008.74     62.16 o 
   4  -3   9      675.21      638.65     19.71 o 
   5  -3   9      278.20      271.25     11.95 o 
   6  -3   9      434.34      408.09     18.58 o 
   7  -3   9       71.91       77.94     11.03 o 
   8  -3   9      209.95      207.22     17.25 o 
   9  -3   9      339.37      355.46     30.87 o 
 -10  -2   9       11.96       13.51     11.16 o 
  -9  -2   9       29.30       36.46     11.54 o 
  -8  -2   9       46.70       30.44     15.90 o 
  -7  -2   9       11.42        4.99      8.39 o 
  -6  -2   9       28.99       19.18      8.19 o 
  -5  -2   9      704.90      697.80     22.82 o 
  -4  -2   9     2724.99     2684.67     61.43 o 
  -3  -2   9       30.43       30.73      2.65 o 
  -2  -2   9     1285.04     1181.21     25.90 o 
  -1  -2   9     3111.50     3138.38     53.96 o 
   0  -2   9       17.66       23.92      3.01 o 
   1  -2   9      224.17      246.60      6.72 o 
   2  -2   9       14.45       28.25      3.76 o 
   3  -2   9      465.92      438.85     15.45 o 
   4  -2   9        1.26       -0.33      4.06 o 
   5  -2   9      363.85      358.05     13.87 o 
   6  -2   9      307.94      333.26     16.59 o 
   7  -2   9      100.72      119.47     12.01 o 
   8  -2   9       22.92        0.79     12.07 o 
 -10  -1   9        9.98        0.32     22.22 o 
  -9  -1   9       14.19       -7.69      9.27 o 
  -8  -1   9      379.06      377.27     59.40 o 
  -7  -1   9        0.90       -6.85      7.35 o 
  -6  -1   9      278.42      241.12     22.22 o 
  -5  -1   9      417.66      369.17     14.58 o 
  -4  -1   9       14.25       21.83      4.57 o 
  -3  -1   9       72.13       69.94      7.88 o 
  -2  -1   9      457.43      466.01     11.10 o 
  -1  -1   9      732.19      740.11     14.32 o 
   0  -1   9       54.61       89.09      4.08 o 
   1  -1   9      237.66      223.55      6.31 o 
   2  -1   9     5647.78     5503.75    104.05 o 
   3  -1   9      676.10      670.30     16.75 o 
   4  -1   9      442.53      437.40     14.09 o 
   5  -1   9      167.74      153.33      9.29 o 
   6  -1   9       33.54       49.09      9.39 o 
   7  -1   9        3.49       10.03     10.14 o 
   8  -1   9       70.59       85.72     15.67 o 
 -11   0   9        9.66        0.88     11.01 o 
 -10   0   9       81.45       89.11     12.09 o 
  -9   0   9       73.01       74.95     12.63 o 
  -8   0   9      580.35      519.56     22.74 o 
  -7   0   9      233.31      209.46     13.13 o 
  -6   0   9     1677.87     1676.66     55.67 o 
  -5   0   9      230.24      219.31     12.18 o 
  -4   0   9      170.89      168.71      7.68 o 
  -3   0   9      777.92      786.23     20.02 o 
  -2   0   9     1460.03     1443.12     26.81 o 
  -1   0   9     2049.83     2147.28     39.26 o 
   0   0   9        8.11        9.97      2.68 o 
   1   0   9       73.62       88.13      4.41 o 
   2   0   9      281.13      262.74      8.51 o 
   3   0   9     1344.38     1392.89     30.64 o 
   4   0   9      688.35      711.27     28.99 o 
   5   0   9      527.60      532.55     21.40 o 
   6   0   9      240.03      219.97     14.69 o 
   7   0   9      182.52      147.40     16.86 o 
   8   0   9        4.37       12.63     20.11 o 
 -11   1   9       25.12       19.02     10.64 o 
 -10   1   9       16.20        1.10      9.44 o 
  -9   1   9      546.65      527.65     23.67 o 
  -8   1   9      188.97      176.71     12.10 o 
  -7   1   9     1132.28     1060.06     37.73 o 
  -6   1   9      200.77      206.26     15.43 o 
  -5   1   9       53.79       48.07      6.92 o 
  -4   1   9      127.57      133.05      6.78 o 
  -3   1   9     2841.23     2933.61     55.11 o 
  -2   1   9     1142.39     1032.26     19.66 o 
  -1   1   9        4.25        9.90      2.74 o 
   0   1   9      960.97      953.89     19.49 o 
   1   1   9     3114.19     3113.50     68.82 o 
   2   1   9     1020.83      992.82     22.95 o 
   3   1   9     1266.33     1304.20     39.31 o 
   4   1   9       37.14       31.50      5.34 o 
   5   1   9      289.06      305.58     14.50 o 
   6   1   9       76.07       87.01     14.54 o 
   7   1   9       56.31       74.54     15.53 o 
 -11   2   9       45.81       46.19     11.31 o 
 -10   2   9       30.62       26.76      9.59 o 
  -9   2   9      139.59      165.74     12.61 o 
  -8   2   9        0.35        8.15      7.58 o 
  -7   2   9       18.00       18.24      7.95 o 
  -6   2   9      277.21      242.74     17.77 o 
  -5   2   9      472.35      466.66     14.77 o 
  -4   2   9      110.07      115.43      5.04 o 
  -3   2   9     5417.17     5592.53    115.22 o 
  -2   2   9     1067.98     1023.22     21.39 o 
  -1   2   9       40.11       42.52      3.87 o 
   0   2   9       42.04       47.29      4.06 o 
   1   2   9      711.87      630.81     14.48 o 
   2   2   9       96.09       96.97     12.08 o 
   3   2   9     1118.56     1085.30     27.38 o 
   4   2   9      512.44      514.04     16.17 o 
   5   2   9       70.36       72.14      6.35 o 
   6   2   9        6.91       -4.99     11.65 o 
   7   2   9        0.44        7.91     13.70 o 
 -11   3   9       25.37       32.36     10.00 o 
 -10   3   9      227.72      264.51     15.66 o 
  -9   3   9      414.05      449.39     43.73 o 
  -8   3   9      645.53      647.79     32.74 o 
  -7   3   9       21.31        2.81      7.95 o 
  -6   3   9      423.96      471.46     25.26 o 
  -5   3   9      355.58      362.80     12.24 o 
  -4   3   9      321.48      342.62     12.05 o 
  -3   3   9       24.73       43.73      5.57 o 
  -2   3   9     1936.99     1787.46     42.38 o 
  -1   3   9      418.10      407.31     13.82 o 
   0   3   9     3211.19     3060.74     62.72 o 
   1   3   9        6.98        9.06      4.33 o 
   2   3   9      329.79      290.64     11.19 o 
   3   3   9        3.11        6.75      5.55 o 
   4   3   9      178.13      181.44      9.86 o 
   5   3   9      208.91      198.65      9.39 o 
   6   3   9       40.95       70.89     11.22 o 
 -11   4   9       31.10       30.25     10.99 o 
 -10   4   9       40.00       44.45      9.44 o 
  -9   4   9       57.23       45.84     10.29 o 
  -8   4   9      358.41      400.83     23.39 o 
  -7   4   9     1272.73     1282.01     57.53 o 
  -6   4   9      929.92      880.28     30.56 o 
  -5   4   9      800.12      825.44     23.48 o 
  -4   4   9      483.93      478.28     22.11 o 
  -3   4   9      203.40      178.33      8.55 o 
  -2   4   9      528.85      515.40     14.86 o 
  -1   4   9      532.29      499.03     24.37 o 
   0   4   9        5.92       36.89     20.17 o 
   1   4   9     1101.09     1094.24     28.69 o 
   2   4   9      439.11      471.94     28.56 o 
   3   4   9     1732.12     1699.96     75.91 o 
   4   4   9       48.66       69.95      8.81 o 
   5   4   9        8.05        2.32      6.70 o 
   6   4   9       36.19       63.14     17.31 o 
 -11   5   9       68.17       76.18     13.80 o 
 -10   5   9       18.44       13.13      9.35 o 
  -9   5   9       88.11       92.14     11.69 o 
  -8   5   9       78.25       59.40     10.76 o 
  -7   5   9      310.02      310.56     20.11 o 
  -6   5   9       31.33       34.93      5.46 o 
  -5   5   9      305.28      274.67     11.32 o 
  -4   5   9      562.91      541.22     17.81 o 
  -3   5   9       46.43       30.10      4.53 o 
  -2   5   9     3502.88     3324.24    119.50 o 
  -1   5   9     2165.04     2045.44     62.00 o 
   0   5   9      169.66      178.32      9.11 o 
   1   5   9       82.50       81.01      7.00 o 
   2   5   9      125.70      129.01      9.50 o 
   3   5   9       23.89       25.77      8.83 o 
   4   5   9        0.75       -7.42      7.59 o 
   5   5   9       52.97       48.42     13.57 o 
 -11   6   9       61.81       80.14      9.66 o 
 -10   6   9        5.23        9.82      8.89 o 
  -9   6   9      243.38      254.90     18.24 o 
  -8   6   9      144.97      171.18     14.50 o 
  -7   6   9       71.32       69.40      8.39 o 
  -6   6   9       11.40       10.59      5.73 o 
  -5   6   9      620.67      567.85     18.69 o 
  -4   6   9     1570.13     1457.80     36.50 o 
  -3   6   9      497.20      454.15     15.48 o 
  -2   6   9       11.63        8.55      4.33 o 
  -1   6   9      700.15      667.70     35.43 o 
   0   6   9       21.31       59.97      6.95 o 
   1   6   9     1859.95     1824.35     62.44 o 
   2   6   9      319.91      340.62     33.43 o 
   3   6   9       17.19        8.85      8.43 o 
   4   6   9       31.15       49.40      9.49 o 
   5   6   9        1.17       -8.42     16.37 o 
 -11   7   9       15.77        3.74      9.35 o 
 -10   7   9       99.58      103.83     12.63 o 
  -9   7   9        1.14       -9.35      9.35 o 
  -8   7   9       75.12       61.74     11.69 o 
  -7   7   9       71.72       62.52      7.79 o 
  -6   7   9      146.85      164.61      9.59 o 
  -5   7   9       59.01       71.65      6.82 o 
  -4   7   9      139.94      140.01     13.08 o 
  -3   7   9      416.75      375.59     14.21 o 
  -2   7   9      983.50      979.52     30.31 o 
  -1   7   9       83.70       93.24      7.62 o 
   0   7   9       54.26       51.93      8.84 o 
   1   7   9        0.25       -8.74      8.74 o 
   2   7   9        3.92       -2.26      7.51 o 
   3   7   9      208.62      220.46     13.75 o 
   4   7   9       83.64       93.22     17.77 o 
 -11   8   9       65.25       91.67     11.69 o 
 -10   8   9       13.32        7.95      9.82 o 
  -9   8   9       45.30       47.71     10.76 o 
  -8   8   9      178.69      207.30     13.03 o 
  -7   8   9      339.16      338.28     21.64 o 
  -6   8   9      293.19      283.29     11.77 o 
  -5   8   9       73.93       64.22      8.51 o 
  -4   8   9       17.22       14.98      6.62 o 
  -3   8   9        1.16       -5.57      6.04 o 
  -2   8   9       68.52       74.23      5.96 o 
  -1   8   9       15.01        9.93      6.08 o 
   0   8   9      240.88      241.75     15.83 o 
   1   8   9      180.96      221.84     16.50 o 
   2   8   9       36.31       46.88      9.56 o 
   3   8   9        9.46       26.84     11.41 o 
 -11   9   9        6.63       -9.82      9.82 o 
 -10   9   9        4.85        3.27     10.76 o 
  -9   9   9        5.22       -7.48     11.23 o 
  -8   9   9        0.94        0.90      7.43 o 
  -7   9   9      219.98      211.24     11.14 o 
  -6   9   9      497.85      478.21     21.27 o 
  -5   9   9      159.92      156.36     10.05 o 
  -4   9   9       67.77       77.73      8.70 o 
  -3   9   9      521.15      476.45     22.91 o 
  -2   9   9       25.74       29.42      7.82 o 
  -1   9   9        3.52       -6.10      6.10 o 
   0   9   9      138.61      179.15     14.61 o 
   1   9   9      147.92      182.41     16.06 o 
   2   9   9      248.87      299.98     28.30 o 
 -10  10   9        3.46      -10.29     11.23 o 
  -9  10   9        0.08        0.00     12.16 o 
  -8  10   9       74.26       67.91      9.69 o 
  -7  10   9       93.07       96.50      9.48 o 
  -6  10   9        0.03       -2.04      7.13 o 
  -5  10   9      391.17      345.89     26.95 o 
  -4  10   9       80.89       43.60      9.01 o 
  -3  10   9      297.69      285.91     13.92 o 
  -2  10   9       52.43       39.28      7.50 o 
  -1  10   9      294.18      277.25     38.94 o 
   0  10   9       20.10       37.26     11.35 o 
   1  10   9        1.20        5.14     14.97 o 
  -9  11   9       11.17        7.73      8.85 o 
  -8  11   9        1.29       -5.59      8.99 o 
  -7  11   9       10.59       19.93      9.65 o 
  -6  11   9        0.43       -8.54      8.54 o 
  -5  11   9      128.33      109.57     23.62 o 
  -4  11   9       92.53       91.70     11.99 o 
  -3  11   9       86.91       65.83     12.72 o 
  -2  11   9        6.73        2.11     11.14 o 
  -1  11   9       59.28       54.07      9.74 o 
  -8  12   9      273.82      250.53     25.98 o 
  -7  12   9       52.42       52.67     11.26 o 
  -6  12   9       42.40       39.33     10.71 o 
  -5  12   9      113.18      110.83     12.92 o 
  -4  12   9       53.74       52.10     13.52 o 
  -3  12   9      215.58      216.65     27.21 o 
   1 -13  10       39.18       17.10     11.18 o 
   2 -13  10        0.00        0.27      8.63 o 
   3 -13  10      105.79      125.18     22.92 o 
   4 -13  10        7.21       11.49     10.12 o 
  -1 -12  10       38.26       45.53     10.05 o 
   0 -12  10        4.87        7.93      9.28 o 
   1 -12  10        0.00       -8.71      8.71 o 
   2 -12  10        6.68        0.01      8.53 o 
   3 -12  10       11.97        2.27     11.51 o 
   4 -12  10      167.11      159.20      9.43 o 
   5 -12  10       24.37        6.50      9.46 o 
   6 -12  10       22.03       11.82     14.35 o 
  -3 -11  10        1.01       -0.26      8.38 o 
  -2 -11  10        2.15       -8.18      8.18 o 
  -1 -11  10      152.03      199.85     13.14 o 
   0 -11  10       47.49       29.79      9.26 o 
   1 -11  10       68.56       69.61     10.79 o 
   2 -11  10       16.10        4.08      9.12 o 
   3 -11  10      206.64      238.56     13.04 o 
   4 -11  10       25.78       20.57      6.67 o 
   5 -11  10       60.03       71.61     12.48 o 
   6 -11  10       80.42       80.00     22.68 o 
   7 -11  10      167.07      165.57     22.92 o 
  -4 -10  10      104.12       94.70     13.40 o 
  -3 -10  10        0.54       -5.24      7.62 o 
  -2 -10  10      229.26      199.16     11.32 o 
  -1 -10  10       36.50       26.87      8.53 o 
   0 -10  10       25.00       14.20      8.21 o 
   1 -10  10        4.05        4.90      7.65 o 
   2 -10  10      152.52      155.87     10.60 o 
   3 -10  10       79.37       76.87      6.17 o 
   4 -10  10        6.56        0.09      7.53 o 
   5 -10  10       66.12       67.90     11.45 o 
   6 -10  10      131.13      135.71     16.63 o 
   7 -10  10      319.33      359.21     29.93 o 
  -5  -9  10       49.42       54.40     10.31 o 
  -4  -9  10      100.63       89.68     12.07 o 
  -3  -9  10       26.90       34.83      7.60 o 
  -2  -9  10      321.70      344.02     20.19 o 
  -1  -9  10       38.49       45.30      7.79 o 
   0  -9  10       16.58       17.32      7.42 o 
   1  -9  10      116.56      105.32      9.65 o 
   2  -9  10      387.34      400.45     10.96 o 
   3  -9  10        0.63        0.64      5.25 o 
   4  -9  10      176.78      182.74     10.80 o 
   5  -9  10      147.89      125.61     12.32 o 
   6  -9  10      223.20      225.38     15.38 o 
   7  -9  10       17.88       23.39     18.24 o 
   8  -9  10       90.95       99.43     15.28 o 
  -6  -8  10      316.84      375.94     30.12 o 
  -5  -8  10       39.75       49.29     11.63 o 
  -4  -8  10        3.71        2.62      7.69 o 
  -3  -8  10       21.85       21.24      6.06 o 
  -2  -8  10        3.66       12.46      6.61 o 
  -1  -8  10        5.55       -3.86      5.85 o 
   0  -8  10      148.96      143.24      9.64 o 
   1  -8  10       92.64       99.00      7.92 o 
   2  -8  10      208.21      193.35      8.46 o 
   3  -8  10        1.43       -0.45      4.92 o 
   4  -8  10      361.62      360.86     15.12 o 
   5  -8  10     1998.86     2041.79     62.46 o 
   6  -8  10       28.01       14.23     14.27 o 
   7  -8  10      539.59      591.30     60.10 o 
   8  -8  10       65.45       76.83     14.71 o 
  -7  -7  10       37.19       28.02     18.18 o 
  -6  -7  10        5.74        3.16     10.21 o 
  -5  -7  10        5.88       17.70      9.66 o 
  -4  -7  10       23.12       32.67      7.57 o 
  -3  -7  10      126.06      145.94      9.17 o 
  -2  -7  10      208.06      217.95     10.52 o 
  -1  -7  10        1.76       -0.21      4.99 o 
   0  -7  10      225.53      224.76     11.34 o 
   1  -7  10      512.51      526.99     15.38 o 
   2  -7  10      576.46      571.28     15.53 o 
   3  -7  10       80.84       75.74      6.04 o 
   4  -7  10       63.86       74.69      7.75 o 
   5  -7  10      472.34      487.16     23.32 o 
   6  -7  10       42.52       50.85      9.28 o 
   7  -7  10      514.58      502.89     25.41 o 
   8  -7  10      368.07      397.66     22.51 o 
  -8  -6  10        2.67        6.60     11.92 o 
  -7  -6  10       57.13       69.14     12.39 o 
  -6  -6  10        1.22        2.80      9.52 o 
  -5  -6  10        3.75       13.04     11.23 o 
  -4  -6  10       37.94       35.68      6.97 o 
  -3  -6  10      513.74      464.27     13.35 o 
  -2  -6  10       76.75       87.10      6.12 o 
  -1  -6  10       59.58       61.24      5.52 o 
   0  -6  10      340.97      336.49     11.14 o 
   1  -6  10      540.14      544.94     14.77 o 
   2  -6  10       26.49       30.66      4.94 o 
   3  -6  10      651.97      669.68     17.33 o 
   4  -6  10      103.99      101.20      6.00 o 
   5  -6  10       67.97       72.04      9.70 o 
   6  -6  10      127.48      117.63      9.61 o 
   7  -6  10       24.46       24.09      9.40 o 
   8  -6  10        7.80        5.94     11.71 o 
  -8  -5  10       77.41       72.69     13.07 o 
  -7  -5  10        2.94        2.53      9.74 o 
  -6  -5  10       64.04       60.74     10.37 o 
  -5  -5  10      170.05      185.04     16.94 o 
  -4  -5  10      390.88      413.86     14.53 o 
  -3  -5  10       13.46       15.16      4.31 o 
  -2  -5  10       40.68       47.30      5.20 o 
  -1  -5  10      721.08      723.49     17.37 o 
   0  -5  10     1780.20     1811.91     35.82 o 
   1  -5  10        0.19        1.99      4.10 o 
   2  -5  10     1102.10     1130.19     26.08 o 
   3  -5  10      196.99      213.98      7.90 o 
   4  -5  10     1586.11     1580.45     29.66 o 
   5  -5  10       98.81       94.97      7.38 o 
   6  -5  10      754.88      820.47     49.15 o 
   7  -5  10      144.45      133.64     13.81 o 
   8  -5  10      200.71      194.45     17.77 o 
  -9  -4  10        7.99        7.55     13.46 o 
  -8  -4  10       64.36       98.86     31.10 o 
  -7  -4  10      152.50      149.25     12.45 o 
  -6  -4  10      308.57      295.85     26.74 o 
  -5  -4  10       63.02       52.39      8.20 o 
  -4  -4  10      236.96      210.06     15.14 o 
  -3  -4  10       16.45       17.67      4.78 o 
  -2  -4  10      232.39      235.06      8.82 o 
  -1  -4  10      418.28      400.70     10.68 o 
   0  -4  10      454.61      461.01     10.56 o 
   1  -4  10       99.30      107.13      4.78 o 
   2  -4  10     1102.48     1091.20     21.28 o 
   3  -4  10     2070.09     2049.99     40.55 o 
   4  -4  10        0.08        1.79      4.19 o 
   5  -4  10      812.92      786.57     23.16 o 
   6  -4  10        6.98        0.19      8.55 o 
   7  -4  10        9.57       12.28      9.29 o 
   8  -4  10        2.07       15.58     15.20 o 
  -9  -3  10        1.88        7.37     12.03 o 
  -8  -3  10        1.71       -1.61     12.63 o 
  -7  -3  10       39.75       55.88     11.05 o 
  -6  -3  10      232.73      234.12     12.90 o 
  -5  -3  10      558.38      536.28     28.82 o 
  -4  -3  10      269.86      266.62     15.67 o 
  -3  -3  10       67.42       87.15      4.67 o 
  -2  -3  10     1395.71     1458.03     30.80 o 
  -1  -3  10      408.77      404.12     11.49 o 
   0  -3  10        7.10        8.16      3.15 o 
   1  -3  10      191.03      189.87      6.03 o 
   2  -3  10       33.91       25.89      4.21 o 
   3  -3  10      105.37       91.74      5.85 o 
   4  -3  10        9.88       10.46      4.62 o 
   5  -3  10      841.51      852.23     24.55 o 
   6  -3  10       60.54       72.66     14.40 o 
   7  -3  10       14.62       16.12     10.08 o 
   8  -3  10       66.33       57.38     18.47 o 
 -10  -2  10        5.37       15.93     11.53 o 
  -9  -2  10       41.70       65.33     11.83 o 
  -8  -2  10        1.09       -9.12      9.12 o 
  -7  -2  10       49.98       46.45     10.47 o 
  -6  -2  10      145.20      150.48     10.42 o 
  -5  -2  10       43.79       34.74      7.21 o 
  -4  -2  10      316.11      308.26     11.15 o 
  -3  -2  10       19.85       17.38      3.04 o 
  -2  -2  10      357.23      333.25     12.12 o 
  -1  -2  10      981.39      952.69     19.82 o 
   0  -2  10       59.22       67.08      4.59 o 
   1  -2  10     6273.12     6276.51    110.18 o 
   2  -2  10      559.87      535.40     12.57 o 
   3  -2  10       33.73       39.10      5.25 o 
   4  -2  10      129.36      132.26      6.89 o 
   5  -2  10      249.88      252.55     11.82 o 
   6  -2  10       17.38       24.85      9.15 o 
   7  -2  10        1.56        8.46     13.80 o 
   8  -2  10       12.41       14.97     19.64 o 
 -10  -1  10       52.79       33.21     11.40 o 
  -9  -1  10        7.55       -3.20      9.98 o 
  -8  -1  10        0.71       -0.53      9.27 o 
  -7  -1  10       35.25       57.38     12.39 o 
  -6  -1  10      282.48      274.30     20.56 o 
  -5  -1  10      312.69      321.92     13.42 o 
  -4  -1  10        4.11        7.02      6.29 o 
  -3  -1  10     1111.70     1158.21     32.10 o 
  -2  -1  10     2065.69     2148.73     43.44 o 
  -1  -1  10     1141.42     1159.56     23.48 o 
   0  -1  10      238.07      243.57      7.02 o 
   1  -1  10      336.81      329.30      8.93 o 
   2  -1  10     2672.29     2579.91     50.93 o 
   3  -1  10        9.70       15.34      6.04 o 
   4  -1  10     1495.07     1569.21     34.71 o 
   5  -1  10      522.26      551.59     22.71 o 
   6  -1  10      253.44      243.36     16.17 o 
   7  -1  10       36.48       27.75     13.39 o 
   8  -1  10        6.99       -1.40     18.71 o 
 -10   0  10      139.44      162.30     20.11 o 
  -9   0  10       50.59       39.32     20.58 o 
  -8   0  10       29.10       28.76     14.73 o 
  -7   0  10      238.77      215.52     24.32 o 
  -6   0  10      375.39      376.03     24.80 o 
  -5   0  10       23.25       25.36      7.06 o 
  -4   0  10       59.99       63.57      7.94 o 
  -3   0  10      731.00      710.22     23.65 o 
  -2   0  10      505.00      489.83     13.95 o 
  -1   0  10       66.83       64.87      4.25 o 
   0   0  10     2047.95     2046.61     34.65 o 
   1   0  10     1199.00     1157.28     22.51 o 
   2   0  10       93.37       93.51      6.17 o 
   3   0  10       52.77       51.10      5.63 o 
   4   0  10       40.59       53.22      7.49 o 
   5   0  10       12.82       12.02     10.26 o 
   6   0  10       74.64       82.33     12.00 o 
   7   0  10      177.46      200.10     19.50 o 
 -11   1  10        0.24      -10.89     10.89 o 
 -10   1  10       42.13       41.24     13.56 o 
  -9   1  10       46.60       33.68      9.77 o 
  -8   1  10       76.82       69.60     10.04 o 
  -7   1  10      125.40      121.96     10.54 o 
  -6   1  10      785.68      840.58     30.90 o 
  -5   1  10      910.76      932.74     33.28 o 
  -4   1  10     2692.55     2809.33     89.82 o 
  -3   1  10     1066.85     1007.84     24.39 o 
  -2   1  10      115.82      126.65      4.96 o 
  -1   1  10      145.05      142.38      5.44 o 
   0   1  10     1442.67     1347.53     50.56 o 
   1   1  10        3.49       -3.70      3.70 o 
   2   1  10     1723.01     1739.37     44.69 o 
   3   1  10      403.38      412.19     13.88 o 
   4   1  10      412.21      427.79     19.98 o 
   5   1  10       38.44       50.52      9.36 o 
   6   1  10      153.97      165.58     17.52 o 
   7   1  10        1.81       44.90     20.11 o 
 -11   2  10      142.99      154.51     25.02 o 
 -10   2  10       57.55       63.74     12.63 o 
  -9   2  10      152.77      171.35     12.88 o 
  -8   2  10       30.68       45.12      9.12 o 
  -7   2  10       21.96       16.37      8.89 o 
  -6   2  10      139.02      143.59     13.56 o 
  -5   2  10       95.99      110.38     12.16 o 
  -4   2  10      181.25      183.01     14.03 o 
  -3   2  10      435.11      439.98     14.40 o 
  -2   2  10       12.94       19.98      3.48 o 
  -1   2  10     4901.46     4858.29     97.40 o 
   0   2  10     1708.81     1603.15     34.66 o 
   1   2  10        1.33       -2.30      4.38 o 
   2   2  10      263.90      274.67     10.74 o 
   3   2  10       40.07       32.97      6.41 o 
   4   2  10        0.48        3.75      6.29 o 
   5   2  10      130.91      136.96     12.02 o 
   6   2  10        1.80       -9.07      9.07 o 
 -11   3  10        0.07      -10.90     15.20 o 
 -10   3  10        3.88        7.38      9.02 o 
  -9   3  10        2.54       14.48      8.84 o 
  -8   3  10       47.61       79.04     12.63 o 
  -7   3  10       89.00      111.78     12.63 o 
  -6   3  10       71.22       63.61     11.23 o 
  -5   3  10     2005.68     1938.68     85.59 o 
  -4   3  10      486.10      483.31     15.56 o 
  -3   3  10        0.01        2.46      4.57 o 
  -2   3  10      265.40      244.60     15.73 o 
  -1   3  10        9.38        4.56      4.01 o 
   0   3  10       35.80       35.43      4.80 o 
   1   3  10      659.53      628.97     20.05 o 
   2   3  10     1087.94     1133.43     33.16 o 
   3   3  10      391.39      367.33     20.13 o 
   4   3  10        0.54       -3.45      6.99 o 
   5   3  10       45.46       68.88     23.39 o 
   6   3  10       44.81       49.11     16.84 o 
 -11   4  10       30.97       25.43      9.95 o 
 -10   4  10        2.36       -8.91      8.91 o 
  -9   4  10       83.52      119.74     13.56 o 
  -8   4  10       29.67       41.63     10.76 o 
  -7   4  10       18.70       15.90      9.82 o 
  -6   4  10      639.75      596.34     31.80 o 
  -5   4  10     1277.18     1271.37     42.45 o 
  -4   4  10      446.13      442.84     15.30 o 
  -3   4  10      645.63      663.18     23.35 o 
  -2   4  10     2756.58     2522.61     59.95 o 
  -1   4  10      909.57      838.15     37.13 o 
   0   4  10       16.42        8.80      4.56 o 
   1   4  10       39.53       30.92      6.18 o 
   2   4  10      125.15      124.40     13.23 o 
   3   4  10      145.50      139.43     10.35 o 
   4   4  10       40.56       43.12      8.58 o 
   5   4  10       80.68       73.90     44.20 o 
 -11   5  10        2.21       -0.37      9.16 o 
 -10   5  10        0.04       12.16     10.29 o 
  -9   5  10       28.77       42.09     11.69 o 
  -8   5  10       46.55       50.05     11.69 o 
  -7   5  10        1.64        4.68      9.35 o 
  -6   5  10      774.86      817.57     40.69 o 
  -5   5  10       90.90       88.32      7.15 o 
  -4   5  10     1190.36     1135.22     32.38 o 
  -3   5  10       25.64       16.92      5.21 o 
  -2   5  10      898.00      890.58     26.52 o 
  -1   5  10      460.35      461.95     22.95 o 
   0   5  10      664.31      679.83     20.37 o 
   1   5  10      537.30      559.81     19.42 o 
   2   5  10       27.37       19.24      7.67 o 
   3   5  10       78.01      104.88     10.10 o 
   4   5  10       56.64       42.49      9.46 o 
   5   5  10      298.04      298.87     27.60 o 
 -11   6  10       43.83       49.42     10.04 o 
 -10   6  10       44.66       29.47     10.29 o 
  -9   6  10       15.40        5.14      9.82 o 
  -8   6  10       22.84       26.66     10.76 o 
  -7   6  10       83.46       80.45     12.63 o 
  -6   6  10       37.20       37.72      7.61 o 
  -5   6  10      200.95      197.96     10.43 o 
  -4   6  10       70.21       65.85      6.81 o 
  -3   6  10      179.15      213.27     16.81 o 
  -2   6  10      268.39      273.84     10.31 o 
  -1   6  10       47.84       52.72      6.78 o 
   0   6  10       38.62       31.25      8.18 o 
   1   6  10        8.27        4.32      6.96 o 
   2   6  10       13.22        5.22      8.39 o 
   3   6  10      230.97      212.85     13.19 o 
   4   6  10       43.71       38.69     14.73 o 
 -11   7  10        0.95       16.84     10.76 o 
 -10   7  10      135.76      128.62     14.50 o 
  -9   7  10      227.32      247.42     19.18 o 
  -8   7  10       25.98       21.98     11.69 o 
  -7   7  10      224.31      210.00     18.24 o 
  -6   7  10      308.26      317.43     13.62 o 
  -5   7  10      134.86      132.65      8.56 o 
  -4   7  10       18.29       18.22      6.57 o 
  -3   7  10       21.84       31.05      6.71 o 
  -2   7  10        4.65        3.59      4.10 o 
  -1   7  10      337.74      331.57     13.23 o 
   0   7  10      143.03      118.59     12.14 o 
   1   7  10       24.88       33.87      8.53 o 
   2   7  10      410.26      426.15     18.46 o 
   3   7  10      105.77       96.27     11.26 o 
 -10   8  10       17.06       21.05     11.23 o 
  -9   8  10      203.53      189.42     16.84 o 
  -8   8  10      425.46      452.75     27.60 o 
  -7   8  10     1303.07     1277.81     44.66 o 
  -6   8  10      413.85      421.19     25.25 o 
  -5   8  10      184.92      164.38     14.51 o 
  -4   8  10      904.24      828.89     24.73 o 
  -3   8  10      119.37      121.37      9.67 o 
  -2   8  10       12.81        4.07      7.35 o 
  -1   8  10       65.25       93.30     16.40 o 
   0   8  10       24.71       48.79     19.64 o 
   1   8  10       43.02       54.92     14.73 o 
   2   8  10        5.13        8.71      9.09 o 
 -10   9  10        0.67       -5.14     11.69 o 
  -9   9  10       33.40       12.63     12.16 o 
  -8   9  10       83.32       71.30     13.33 o 
  -7   9  10      403.99      376.88     17.48 o 
  -6   9  10      302.59      298.65     13.27 o 
  -5   9  10       19.53       -2.86      7.38 o 
  -4   9  10      279.15      242.55     20.73 o 
  -3   9  10        3.86       -0.98      7.76 o 
  -2   9  10       52.79       45.29      8.78 o 
  -1   9  10      219.14      248.46     16.67 o 
   0   9  10       50.38       72.11     12.24 o 
   1   9  10        2.56        0.31     11.12 o 
  -9  10  10       14.25        3.74     13.10 o 
  -8  10  10      216.47      215.15     21.51 o 
  -7  10  10        1.23        6.38      8.76 o 
  -6  10  10      139.24      136.30     11.78 o 
  -5  10  10      149.48      146.75     13.48 o 
  -4  10  10       73.64       63.67      9.68 o 
  -3  10  10        0.09        0.14      8.52 o 
  -2  10  10        2.40      -10.13     10.13 o 
  -1  10  10       78.84       78.43     12.64 o 
   0  10  10        1.94        7.48     14.03 o 
  -8  11  10       23.88       25.76      9.91 o 
  -7  11  10       61.74       71.89     10.57 o 
  -6  11  10       29.50       26.46      9.60 o 
  -5  11  10       38.26       35.38     10.94 o 
  -4  11  10       47.36       41.50     11.26 o 
  -3  11  10       29.78       32.11     10.90 o 
  -2  11  10        6.08       10.71     13.15 o 
  -6  12  10      227.56      242.79     19.85 o 
  -5  12  10        9.71       -5.99     10.78 o 
   0 -12  11        4.25        1.82      9.61 o 
   1 -12  11        6.02       -2.12     11.08 o 
   2 -12  11       17.22       16.75      9.24 o 
   3 -12  11       15.18       19.27     12.88 o 
   4 -12  11       38.25       36.11     13.03 o 
   5 -12  11      199.11      215.27     19.76 o 
  -2 -11  11        0.55       22.21     10.13 o 
  -1 -11  11        0.56        8.74      9.96 o 
   0 -11  11        1.36        0.97      9.14 o 
   1 -11  11       19.21       26.56      8.85 o 
   2 -11  11        7.87        2.50     10.73 o 
   3 -11  11       32.54       34.24      8.34 o 
   4 -11  11       70.36       93.66     10.24 o 
   5 -11  11       98.50      106.66     38.82 o 
   6 -11  11      220.80      217.52     19.55 o 
  -4 -10  11        0.73        4.49     12.03 o 
  -3 -10  11       83.19      104.74     15.19 o 
  -2 -10  11        2.09       -7.07      8.47 o 
  -1 -10  11      106.48      111.21     11.04 o 
   0 -10  11       52.73       34.87     10.08 o 
   1 -10  11      413.37      420.84     18.03 o 
   2 -10  11        8.60        8.19      8.22 o 
   3 -10  11      135.03      139.19      9.52 o 
   4 -10  11        3.80        5.89      8.11 o 
   5 -10  11      361.10      365.80     19.39 o 
   6 -10  11      109.75      123.01     21.05 o 
   7 -10  11       43.54       29.93     19.64 o 
  -5  -9  11        5.50        1.17     16.50 o 
  -4  -9  11       22.15        5.64     11.27 o 
  -3  -9  11        9.26       11.58     11.07 o 
  -2  -9  11       90.14       93.05     15.39 o 
  -1  -9  11       80.66       80.57      9.37 o 
   0  -9  11       41.83       42.65      8.32 o 
   1  -9  11      224.77      215.31     12.35 o 
   2  -9  11      281.21      288.35     12.73 o 
   3  -9  11       29.52       28.96      6.29 o 
   4  -9  11     1324.35     1339.29     42.87 o 
   5  -9  11      107.92       99.75     12.23 o 
   6  -9  11      518.70      464.44     33.68 o 
   7  -9  11       13.58        9.82     19.64 o 
  -6  -8  11        0.13       -5.40     11.49 o 
  -5  -8  11       20.79       14.85     11.20 o 
  -4  -8  11      156.83      146.48     11.95 o 
  -3  -8  11      188.56      190.86     10.29 o 
  -2  -8  11       35.28       48.58      7.69 o 
  -1  -8  11       88.37       84.36      8.70 o 
   0  -8  11      111.21      110.30      9.59 o 
   1  -8  11      216.41      242.24     13.44 o 
   2  -8  11       16.15       10.25      6.76 o 
   3  -8  11       39.50       39.26      6.04 o 
   4  -8  11      261.79      250.03     12.01 o 
   5  -8  11       56.67       75.13     11.48 o 
   6  -8  11       28.81       -1.15     12.40 o 
   7  -8  11      305.48      330.22     21.10 o 
  -6  -7  11       16.26        8.14     12.41 o 
  -5  -7  11       89.34       61.64     11.31 o 
  -4  -7  11       10.65        7.55      7.83 o 
  -3  -7  11        0.66        3.33      5.61 o 
  -2  -7  11        9.91        3.15      5.65 o 
  -1  -7  11        1.65       -5.08      5.86 o 
   0  -7  11      748.20      708.35     23.63 o 
   1  -7  11      635.30      637.97     22.01 o 
   2  -7  11      186.94      179.84     13.17 o 
   3  -7  11      739.85      733.38     18.99 o 
   4  -7  11       42.77       47.90      5.35 o 
   5  -7  11      287.71      284.70     16.56 o 
   6  -7  11        6.90        1.81     10.82 o 
   7  -7  11        1.49        8.01     12.36 o 
   8  -7  11        6.65       -0.47     16.84 o 
  -7  -6  11        0.75       -1.22     14.73 o 
  -6  -6  11        3.89       -6.97     10.93 o 
  -5  -6  11       81.73       85.60     11.36 o 
  -4  -6  11       26.57       26.34      7.25 o 
  -3  -6  11      308.31      332.05     11.59 o 
  -2  -6  11       13.72        9.25      5.12 o 
  -1  -6  11     2364.53     2355.33     48.80 o 
   0  -6  11      137.62      136.26      9.27 o 
   1  -6  11      543.34      573.06     18.21 o 
   2  -6  11       57.69       59.24      6.03 o 
   3  -6  11      669.57      635.15     17.25 o 
   4  -6  11       26.80       28.86      4.94 o 
   5  -6  11       13.31       13.99      7.56 o 
   6  -6  11      536.75      572.27     23.69 o 
   7  -6  11       11.10       16.18     15.20 o 
   8  -6  11        7.84        7.48     17.77 o 
  -8  -5  11       53.85       68.27     22.38 o 
  -7  -5  11        0.06       -8.84      8.84 o 
  -6  -5  11      106.87      110.07     12.72 o 
  -5  -5  11        7.99       -1.41      8.56 o 
  -4  -5  11        0.92        1.60      6.23 o 
  -3  -5  11      442.79      418.77     12.09 o 
  -2  -5  11       11.08       15.89      4.75 o 
  -1  -5  11      470.22      493.31     13.72 o 
   0  -5  11      354.86      384.61     15.80 o 
   1  -5  11      256.70      264.08      9.46 o 
   2  -5  11     3547.06     3572.64     75.06 o 
   3  -5  11      338.34      333.91      9.67 o 
   4  -5  11      209.25      215.45      8.72 o 
   5  -5  11        1.40        4.55      6.98 o 
   6  -5  11        1.24        5.09      9.47 o 
   7  -5  11      173.31      164.55     16.70 o 
   8  -5  11        7.55        8.89     16.84 o 
  -8  -4  11        2.77       15.51     10.54 o 
  -7  -4  11       61.79       44.72     10.42 o 
  -6  -4  11       27.61       41.28      8.98 o 
  -5  -4  11      362.68      382.86     17.05 o 
  -4  -4  11       97.95      115.09      8.18 o 
  -3  -4  11     1504.02     1372.83     29.63 o 
  -2  -4  11     1000.47      956.69     22.80 o 
  -1  -4  11       39.34       51.50      5.11 o 
   0  -4  11        1.37        0.28      3.98 o 
   1  -4  11       18.73        8.16      4.20 o 
   2  -4  11      845.93      835.71     19.07 o 
   3  -4  11       46.03       58.17      5.89 o 
   4  -4  11      169.19      179.19      7.97 o 
   5  -4  11      337.68      326.07     13.67 o 
   6  -4  11      109.75      117.00     11.85 o 
   7  -4  11       17.53       25.24     11.99 o 
   8  -4  11       30.12        6.55     18.71 o 
  -9  -3  11       39.01       41.83     21.98 o 
  -8  -3  11        1.36       -0.66      9.97 o 
  -7  -3  11       33.75       33.31     11.44 o 
  -6  -3  11      517.05      501.33     23.06 o 
  -5  -3  11     1137.28     1070.79     39.42 o 
  -4  -3  11        5.40       11.00      5.35 o 
  -3  -3  11       19.92       14.53      3.73 o 
  -2  -3  11     1119.40     1148.99     25.25 o 
  -1  -3  11      373.54      389.71     13.23 o 
   0  -3  11     2776.50     2825.66     53.91 o 
   1  -3  11     2923.96     2939.54     58.69 o 
   2  -3  11      103.77      105.89      6.05 o 
   3  -3  11       57.69       71.66      9.69 o 
   4  -3  11        2.27       -2.16      5.12 o 
   5  -3  11       15.93       14.71      7.19 o 
   6  -3  11       51.79       37.49     10.25 o 
   7  -3  11        0.71       -1.85     11.71 o 
  -9  -2  11        5.21       11.02     10.81 o 
  -8  -2  11       11.25        3.15     14.50 o 
  -7  -2  11      189.50      173.07     12.20 o 
  -6  -2  11      235.42      245.02     12.94 o 
  -5  -2  11       60.93       89.48     13.48 o 
  -4  -2  11       40.49       33.13      6.91 o 
  -3  -2  11     2063.08     2053.82     46.45 o 
  -2  -2  11     1683.95     1643.60     38.13 o 
  -1  -2  11        0.72        0.65      3.64 o 
   0  -2  11       56.07       59.90      4.62 o 
   1  -2  11      860.20      828.36     17.56 o 
   2  -2  11        1.15       -1.38      4.52 o 
   3  -2  11     1785.55     1804.17     39.57 o 
   4  -2  11       64.49       63.86      6.22 o 
   5  -2  11      168.39      166.29     10.69 o 
   6  -2  11       35.85       41.34     10.02 o 
   7  -2  11        1.10       10.73     12.55 o 
 -10  -1  11       26.23       31.43     18.94 o 
  -9  -1  11        0.02       14.73     10.98 o 
  -8  -1  11       83.63      102.47     24.56 o 
  -7  -1  11      285.15      241.65     18.45 o 
  -6  -1  11      100.71       90.04      8.76 o 
  -5  -1  11      903.39      891.22     29.05 o 
  -4  -1  11      760.31      741.37     28.35 o 
  -3  -1  11      897.30      920.56     26.90 o 
  -2  -1  11        4.34        4.72      3.86 o 
  -1  -1  11     1871.04     1935.06     39.96 o 
   0  -1  11     1082.86     1078.20     21.44 o 
   1  -1  11      494.58      440.06     13.35 o 
   2  -1  11       17.61        9.64      4.73 o 
   3  -1  11       70.62       69.89      6.35 o 
   4  -1  11       62.23       55.45      7.56 o 
   5  -1  11       80.10       80.83      8.64 o 
   6  -1  11      152.69      147.13     13.92 o 
   7  -1  11      226.47      234.06     20.67 o 
 -10   0  11        0.65        6.30     11.31 o 
  -9   0  11        0.21       10.92     10.34 o 
  -8   0  11       12.68        2.85     18.47 o 
  -7   0  11       33.64       30.27      9.45 o 
  -6   0  11        1.99       -1.92      6.52 o 
  -5   0  11      102.97      122.92     11.46 o 
  -4   0  11     2574.92     2525.87     82.10 o 
  -3   0  11       61.86       70.89      7.56 o 
  -2   0  11     1276.79     1258.44     26.65 o 
  -1   0  11       53.56       50.77      4.57 o 
   0   0  11      100.74       92.49      5.27 o 
   1   0  11       36.52       40.36      6.09 o 
   2   0  11      125.40      127.68     12.21 o 
   3   0  11      536.58      553.93     20.44 o 
   4   0  11      303.11      291.53     11.11 o 
   5   0  11      395.34      399.31     16.16 o 
   6   0  11      258.80      242.36     20.01 o 
   7   0  11        5.28        1.87     19.64 o 
 -10   1  11        0.27      -17.77     17.77 o 
  -9   1  11        3.00        3.40      9.33 o 
  -8   1  11       83.81       94.96     14.97 o 
  -7   1  11       91.13       97.22     14.73 o 
  -6   1  11       23.73       29.47     10.76 o 
  -5   1  11      445.77      470.05     28.06 o 
  -4   1  11      683.69      729.64     37.88 o 
  -3   1  11       19.95       16.95      6.31 o 
  -2   1  11     1464.83     1496.64     34.39 o 
  -1   1  11     1156.66     1155.30     25.63 o 
   0   1  11       47.35       36.91      4.85 o 
   1   1  11        0.86       -1.98      5.06 o 
   2   1  11      110.58      105.20      8.26 o 
   3   1  11       62.37       54.04      7.66 o 
   4   1  11      202.15      185.08      9.65 o 
   5   1  11        8.38       -0.29      8.95 o 
   6   1  11        3.74       -2.81      9.91 o 
 -10   2  11       24.53       18.66     10.76 o 
  -9   2  11       39.38       65.77     10.97 o 
  -8   2  11      335.87      292.45     16.74 o 
  -7   2  11       23.66       26.66     10.76 o 
  -6   2  11      357.42      381.19     24.32 o 
  -5   2  11     1640.86     1599.12     72.50 o 
  -4   2  11       44.76       36.01     11.23 o 
  -3   2  11      206.69      219.90      9.67 o 
  -2   2  11      104.68       99.26      5.44 o 
  -1   2  11        7.48        9.95      4.10 o 
   0   2  11       32.68       27.47      4.73 o 
   1   2  11      552.75      580.71     37.80 o 
   2   2  11      676.09      672.52     39.48 o 
   3   2  11      244.30      204.76     12.21 o 
   4   2  11       39.16       58.55      8.43 o 
   5   2  11       34.62       47.69     12.47 o 
   6   2  11      126.71       65.95     18.24 o 
 -11   3  11       61.76       73.10     29.70 o 
 -10   3  11       55.79       72.64     12.01 o 
  -9   3  11      311.61      318.45     33.44 o 
  -8   3  11        9.58       13.10     10.76 o 
  -7   3  11      360.44      351.72     22.92 o 
  -6   3  11      449.53      470.05     27.60 o 
  -5   3  11     1274.02     1312.41     61.27 o 
  -4   3  11      122.85      102.43     13.56 o 
  -3   3  11     2963.71     2918.37     74.99 o 
  -2   3  11      170.15      169.16      6.90 o 
  -1   3  11      201.37      184.74     12.25 o 
   0   3  11       35.33       27.61      5.06 o 
   1   3  11        5.74       -5.83      6.03 o 
   2   3  11      274.37      290.11     13.74 o 
   3   3  11        6.27        9.56      7.33 o 
   4   3  11        7.33        9.71      8.10 o 
   5   3  11      469.02      550.88     96.12 o 
 -11   4  11        0.60       -9.55     10.11 o 
 -10   4  11       35.79       43.38     11.05 o 
  -9   4  11      136.38      125.35     14.97 o 
  -8   4  11      183.61      194.10     17.31 o 
  -7   4  11       61.86       57.53     13.10 o 
  -6   4  11      166.70      176.80     16.84 o 
  -5   4  11       33.02       14.50     10.29 o 
  -4   4  11        1.09       -0.13      7.72 o 
  -3   4  11      202.27      204.43      9.57 o 
  -2   4  11       45.79       44.86      9.10 o 
  -1   4  11      283.79      303.64     16.26 o 
   0   4  11      281.56      303.91     11.40 o 
   1   4  11      222.55      198.56     12.29 o 
   2   4  11      305.79      295.54     13.97 o 
   3   4  11       46.71       61.75     13.67 o 
   4   4  11      282.33      288.88     14.97 o 
   5   4  11       12.00        0.00     15.90 o 
 -11   5  11       18.43       27.13     23.62 o 
 -10   5  11       12.51       21.98     12.63 o 
  -9   5  11       19.35       19.18     12.16 o 
  -8   5  11       88.26       97.75     14.03 o 
  -7   5  11       37.67       27.60     11.23 o 
  -6   5  11      290.34      275.48     21.05 o 
  -5   5  11       24.00        9.82     10.76 o 
  -4   5  11      631.61      642.09     24.37 o 
  -3   5  11      744.48      670.09     30.38 o 
  -2   5  11      157.84      153.88      9.45 o 
  -1   5  11       94.24       66.36      8.64 o 
   0   5  11        0.77       -5.21      5.72 o 
   1   5  11        3.19       -4.19      8.38 o 
   2   5  11      538.24      487.27     19.35 o 
   3   5  11      119.91      149.99     11.94 o 
   4   5  11      131.81      165.92     21.03 o 
 -10   6  11      167.19      182.88     16.84 o 
  -9   6  11       32.01       29.47     12.16 o 
  -8   6  11      494.42      525.71     30.40 o 
  -7   6  11      491.76      417.20     27.60 o 
  -6   6  11      110.40      126.28     15.90 o 
  -5   6  11       13.31       13.66      7.11 o 
  -4   6  11        8.81       11.89      6.24 o 
  -3   6  11       49.66       29.80      6.87 o 
  -2   6  11       16.68       21.59      4.87 o 
  -1   6  11        5.93        1.96      6.02 o 
   0   6  11      284.10      268.42     12.99 o 
   1   6  11     1692.31     1654.81    106.26 o 
   2   6  11      466.82      450.05     22.62 o 
   3   6  11       41.29       59.89     10.40 o 
 -10   7  11       37.91       33.21     13.10 o 
  -9   7  11      303.80      306.82     22.45 o 
  -8   7  11       82.81       76.71     14.50 o 
  -7   7  11       33.02       27.13     12.63 o 
  -6   7  11        0.68       -0.47     12.16 o 
  -5   7  11      664.90      621.42     30.78 o 
  -4   7  11       62.55       67.69     10.36 o 
  -3   7  11       39.79       21.98      6.94 o 
  -2   7  11       67.54       56.81      8.30 o 
  -1   7  11       24.47       29.82      6.97 o 
   0   7  11      170.56      168.24     27.36 o 
   1   7  11       74.82       79.43      9.86 o 
   2   7  11       87.50       71.58     10.35 o 
 -10   8  11        6.67       14.03     11.69 o 
  -9   8  11      378.36      411.59     27.60 o 
  -8   8  11      316.38      330.67     23.85 o 
  -7   8  11      192.83      191.32     15.72 o 
  -6   8  11        0.89        2.79      8.20 o 
  -5   8  11        0.01       -7.00      7.00 o 
  -4   8  11        5.20       12.50      7.52 o 
  -3   8  11       19.10       11.00      7.88 o 
  -2   8  11      212.09      213.11     24.64 o 
  -1   8  11      230.00      253.95     14.13 o 
   0   8  11       11.21       28.72     10.90 o 
   1   8  11       72.69       48.65      9.65 o 
  -9   9  11      185.12      173.52     18.71 o 
  -8   9  11       65.83       54.25     14.50 o 
  -7   9  11       59.68       55.19     16.37 o 
  -6   9  11       32.90       35.66     16.07 o 
  -5   9  11       60.81       43.94      9.69 o 
  -4   9  11       55.59       56.92      9.30 o 
  -3   9  11        4.57        3.11      8.63 o 
  -2   9  11      288.45      282.26     22.14 o 
  -1   9  11        5.50       -7.61      7.61 o 
   0   9  11        0.78       10.92     11.16 o 
  -9  10  11        2.70       11.69     14.97 o 
  -8  10  11       87.73      118.33     19.64 o 
  -7  10  11        1.32       -0.94     14.97 o 
  -6  10  11       46.85       59.84     13.88 o 
  -5  10  11       24.79       13.47     10.05 o 
  -4  10  11       36.95       20.54     10.08 o 
  -3  10  11        9.65        2.25      9.47 o 
  -2  10  11       24.40       31.74     13.72 o 
  -1  10  11      225.17      170.25     29.00 o 
  -7  11  11       21.61       21.73     18.71 o 
  -6  11  11       14.85       18.96     14.50 o 
  -5  11  11       14.56       20.40     11.53 o 
  -4  11  11       19.61       22.41     12.23 o 
   1 -12  12       19.82       31.80     16.84 o 
   2 -12  12       12.67        5.98     16.23 o 
   3 -12  12        0.38       -2.81     15.90 o 
  -1 -11  12       85.06      102.13     11.60 o 
   0 -11  12      124.28      120.19     12.37 o 
   1 -11  12      105.20      115.13     12.99 o 
   2 -11  12        5.85       -8.67      8.67 o 
   3 -11  12        1.25       -8.09      8.09 o 
   4 -11  12      104.64      121.96     15.81 o 
   5 -11  12       57.03       28.06     26.19 o 
  -3 -10  12       26.13       19.12     10.71 o 
  -2 -10  12        3.22        0.59      8.87 o 
  -1 -10  12       12.97       14.41      9.39 o 
   0 -10  12       20.95       16.03      9.35 o 
   1 -10  12      312.55      349.99     29.80 o 
   2 -10  12       14.95        8.25      8.61 o 
   3 -10  12      398.68      423.54     19.57 o 
   4 -10  12      211.76      208.69     22.18 o 
   5 -10  12      114.90      136.99     19.18 o 
   6 -10  12       12.17       14.50     14.83 o 
  -4  -9  12       12.24        5.03     11.35 o 
  -3  -9  12       70.80       77.59     12.15 o 
  -2  -9  12       27.74       16.70      8.46 o 
  -1  -9  12        4.23       11.02      7.98 o 
   0  -9  12      159.63      171.36     11.92 o 
   1  -9  12        0.80        6.77      8.18 o 
   2  -9  12        7.89        5.12      8.13 o 
   3  -9  12        2.67        3.23     11.27 o 
   4  -9  12      152.92      159.65     11.11 o 
   5  -9  12        4.37        5.81     11.19 o 
   6  -9  12       92.88       97.28     20.58 o 
  -5  -8  12        0.57      -11.59     11.59 o 
  -4  -8  12      138.85      122.77     12.29 o 
  -3  -8  12       12.60        9.14      7.34 o 
  -2  -8  12       38.73       22.97      7.50 o 
  -1  -8  12      194.68      225.93     12.56 o 
   0  -8  12      128.58      143.92     21.24 o 
   1  -8  12       85.18       86.18      9.25 o 
   2  -8  12      370.75      383.42     16.35 o 
   3  -8  12       36.63       42.50      7.57 o 
   4  -8  12        6.12        0.07      7.73 o 
   5  -8  12        3.55       -5.69     10.81 o 
   6  -8  12       62.52       62.10     17.77 o 
   7  -8  12        8.68        3.87     14.27 o 
  -6  -7  12       14.81       -0.01     12.24 o 
  -5  -7  12        1.27       -5.78     10.71 o 
  -4  -7  12       50.26       73.86      9.79 o 
  -3  -7  12        5.50        6.51      5.74 o 
  -2  -7  12      825.64      780.39     22.61 o 
  -1  -7  12      333.93      354.22     19.00 o 
   0  -7  12        0.26       -5.31      7.05 o 
   1  -7  12        6.86        9.95      7.01 o 
   2  -7  12       17.05       22.89      6.90 o 
   3  -7  12      282.56      281.26     10.93 o 
   4  -7  12       15.67       18.10      5.49 o 
   5  -7  12      380.62      354.07     15.80 o 
   6  -7  12       19.89       45.37     16.84 o 
   7  -7  12       40.97       41.63     18.71 o 
  -7  -6  12       14.95       -0.73     11.55 o 
  -6  -6  12        7.81        1.29     10.66 o 
  -5  -6  12      141.23      111.47     12.25 o 
  -4  -6  12        2.79        3.85      7.41 o 
  -3  -6  12       22.97       18.42      5.63 o 
  -2  -6  12      397.78      426.99     14.53 o 
  -1  -6  12      541.79      565.06     17.28 o 
   0  -6  12       40.45       47.18      8.14 o 
   1  -6  12     1198.12     1203.19     35.27 o 
   2  -6  12      870.63      879.33     25.28 o 
   3  -6  12       18.02       26.29      5.57 o 
   4  -6  12      135.66      135.38     11.29 o 
   5  -6  12        0.15        3.44      8.20 o 
   6  -6  12      124.33      135.63     14.65 o 
   7  -6  12       84.28       87.59     15.45 o 
  -7  -5  12        2.29        0.92     10.49 o 
  -6  -5  12       33.58       21.44     10.36 o 
  -5  -5  12      365.52      410.77     26.10 o 
  -4  -5  12      137.66      128.98      9.36 o 
  -3  -5  12      450.51      447.48     12.86 o 
  -2  -5  12       51.39       58.45      5.78 o 
  -1  -5  12       97.26      107.51      6.92 o 
   0  -5  12        3.69       -2.42      6.18 o 
   1  -5  12      287.92      288.62     25.92 o 
   2  -5  12        4.66        7.12      6.00 o 
   3  -5  12       17.43       21.63      5.50 o 
   4  -5  12      516.08      535.18     15.41 o 
   5  -5  12      329.18      337.69     14.42 o 
   6  -5  12       21.09       14.25     10.74 o 
   7  -5  12      192.53      168.36     17.58 o 
  -8  -4  12       44.82       23.14     11.53 o 
  -7  -4  12       63.79       56.97     10.58 o 
  -6  -4  12      228.59      178.92     13.12 o 
  -5  -4  12        5.49        4.13      8.00 o 
  -4  -4  12       18.21       10.67      6.35 o 
  -3  -4  12      724.60      738.83     17.85 o 
  -2  -4  12      415.45      406.52     17.11 o 
  -1  -4  12      529.02      481.25     13.89 o 
   0  -4  12     2475.35     2494.32     66.76 o 
   1  -4  12       78.92       80.32      6.40 o 
   2  -4  12       13.93       13.83      5.54 o 
   3  -4  12       70.69       65.60      5.97 o 
   4  -4  12       38.24       39.85      6.22 o 
   5  -4  12       98.09       91.08      9.33 o 
   6  -4  12       26.82       30.34     10.90 o 
   7  -4  12       21.49       32.93     15.43 o 
  -8  -3  12        3.06        1.69      9.85 o 
  -7  -3  12      200.81      184.73     13.32 o 
  -6  -3  12      190.19      208.78     13.30 o 
  -5  -3  12       13.19       11.07      7.60 o 
  -4  -3  12      627.23      571.32     32.69 o 
  -3  -3  12      245.81      256.49      8.59 o 
  -2  -3  12       96.36       99.73      6.05 o 
  -1  -3  12      123.18      113.60      7.02 o 
   0  -3  12       66.45       64.68      9.72 o 
   1  -3  12      195.89      194.32     11.16 o 
   2  -3  12       18.06       16.82      5.43 o 
   3  -3  12      279.00      306.46     10.90 o 
   4  -3  12     1481.49     1473.44     33.45 o 
   5  -3  12        0.35       -7.06      7.06 o 
   6  -3  12        4.42       -0.19      9.63 o 
   7  -3  12      111.66      100.77     16.84 o 
  -9  -2  12        0.66       19.68     10.65 o 
  -8  -2  12      179.69      167.61     12.91 o 
  -7  -2  12       10.40        6.05      8.71 o 
  -6  -2  12      310.34      321.44     15.41 o 
  -5  -2  12      115.36      110.21      9.75 o 
  -4  -2  12       28.15       17.50      7.09 o 
  -3  -2  12      413.40      424.08     16.25 o 
  -2  -2  12      748.56      705.98     23.96 o 
  -1  -2  12      826.34      826.19     27.14 o 
   0  -2  12      549.19      557.17     14.65 o 
   1  -2  12      347.84      326.60     12.72 o 
   2  -2  12      199.87      204.51      9.68 o 
   3  -2  12      350.23      327.14     11.62 o 
   4  -2  12      269.39      297.68     11.16 o 
   5  -2  12        1.71       -7.51      7.51 o 
   6  -2  12      160.93      195.97     14.79 o 
  -9  -1  12       15.35       17.77     10.01 o 
  -8  -1  12       52.76       61.10     10.04 o 
  -7  -1  12      151.92      175.63     21.00 o 
  -6  -1  12      230.16      253.25     13.03 o 
  -5  -1  12     1697.87     1703.48     48.45 o 
  -4  -1  12      503.60      493.99     50.28 o 
  -3  -1  12       78.01       70.13      7.26 o 
  -2  -1  12      136.98      136.99      6.89 o 
  -1  -1  12      511.10      485.07     14.54 o 
   0  -1  12        6.21        8.94      4.25 o 
   1  -1  12      154.57      156.18      9.25 o 
   2  -1  12      341.56      366.57     16.61 o 
   3  -1  12      784.62      746.90     22.11 o 
   4  -1  12       55.71       57.13      6.85 o 
   5  -1  12      272.40      283.25     26.53 o 
   6  -1  12       93.60       61.60     14.69 o 
 -10   0  12        3.20       10.64     11.51 o 
  -9   0  12       83.33      103.27     14.97 o 
  -8   0  12       12.33       -0.28     10.12 o 
  -7   0  12       37.08       43.30     10.32 o 
  -6   0  12        9.03       21.05     11.69 o 
  -5   0  12     1109.29     1128.13     54.72 o 
  -4   0  12      108.94      141.72     15.90 o 
  -3   0  12      232.10      248.38     21.05 o 
  -2   0  12     1309.26     1306.84     34.79 o 
  -1   0  12      787.74      756.93     19.62 o 
   0   0  12       17.12       12.22      5.52 o 
   1   0  12      530.64      548.60     18.68 o 
   2   0  12        0.39       -4.88      6.16 o 
   3   0  12      175.57      168.84      9.61 o 
   4   0  12        2.65        3.23      7.25 o 
   5   0  12       59.47       60.75     12.12 o 
   6   0  12      113.22      117.68     17.37 o 
 -10   1  12       37.32       26.79     23.62 o 
  -9   1  12       94.28      106.40     13.07 o 
  -8   1  12       45.58       60.59     11.42 o 
  -7   1  12        1.06       15.43     12.16 o 
  -6   1  12      865.78      844.23     43.50 o 
  -5   1  12       13.00        0.47     10.29 o 
  -4   1  12        8.60      -10.29     10.29 o 
  -3   1  12        0.38        1.34      6.74 o 
  -2   1  12       34.59       28.05      5.13 o 
  -1   1  12       90.54       87.97      5.88 o 
   0   1  12      194.19      228.42      8.88 o 
   1   1  12      558.24      595.77     19.74 o 
   2   1  12     1646.28     1538.74     64.37 o 
   3   1  12      134.76      129.55     14.33 o 
   4   1  12      297.16      286.46     14.60 o 
   5   1  12      157.82      155.87     20.11 o 
 -10   2  12      308.30      347.57     34.38 o 
  -9   2  12        4.41        1.19     10.29 o 
  -8   2  12      189.07      156.22     17.31 o 
  -7   2  12       80.96       84.66     14.50 o 
  -6   2  12      181.30      204.39     17.77 o 
  -5   2  12       24.87       20.58     11.23 o 
  -4   2  12       41.45       66.42     12.63 o 
  -3   2  12       40.93       29.74     15.20 o 
  -2   2  12     1206.29     1150.56     25.86 o 
  -1   2  12      142.96      146.07      9.42 o 
   0   2  12       56.86       74.85      6.40 o 
   1   2  12      110.64      121.27     12.76 o 
   2   2  12       63.03       49.53      7.97 o 
   3   2  12       78.35       71.36      9.20 o 
   4   2  12      502.56      581.12     21.15 o 
   5   2  12      401.98      495.29     26.30 o 
 -10   3  12       47.16       42.09     11.83 o 
  -9   3  12      211.20      230.70     16.00 o 
  -8   3  12       25.87       24.32     12.63 o 
  -7   3  12      911.54      945.72     47.24 o 
  -6   3  12       45.92       53.79     13.10 o 
  -5   3  12      259.11      273.15     21.51 o 
  -4   3  12       12.44       12.16     11.23 o 
  -3   3  12      108.80      139.44     17.31 o 
  -2   3  12       23.57       17.27      4.28 o 
  -1   3  12      156.77      192.64      9.50 o 
   0   3  12      360.52      365.44     13.58 o 
   1   3  12      429.24      412.91     16.29 o 
   2   3  12       21.19       19.94      7.72 o 
   3   3  12      204.70      186.11     19.52 o 
   4   3  12       88.04       89.82     10.10 o 
 -10   4  12       31.16       18.31     12.86 o 
  -9   4  12       47.15       38.35     14.03 o 
  -8   4  12        7.11       27.60     12.63 o 
  -7   4  12       90.29       88.40     14.97 o 
  -6   4  12       42.47       45.84     12.63 o 
  -5   4  12       30.35       16.37     12.16 o 
  -4   4  12      400.37      446.67     29.47 o 
  -3   4  12     1890.22     1755.27     54.25 o 
  -2   4  12        0.45       -4.14      4.14 o 
  -1   4  12        9.76       19.94      5.22 o 
   0   4  12       65.48       64.93      7.20 o 
   1   4  12       15.90        8.46      7.01 o 
   2   4  12        2.13        5.93      7.73 o 
   3   4  12      402.10      406.20     22.54 o 
   4   4  12        3.89        5.38      9.21 o 
 -10   5  12       60.69       72.03     14.97 o 
  -9   5  12      237.87      279.23     21.98 o 
  -8   5  12      143.01      142.19     16.84 o 
  -7   5  12        3.32       -2.81     11.23 o 
  -6   5  12       33.41       39.29     13.10 o 
  -5   5  12       64.49       72.03     14.03 o 
  -4   5  12       18.02       34.61     10.44 o 
  -3   5  12       36.76       26.95      6.66 o 
  -2   5  12      124.80       99.00      7.11 o 
  -1   5  12      263.50      258.04     13.02 o 
   0   5  12      924.51     1007.82     30.26 o 
   1   5  12      108.88       95.05      9.92 o 
   2   5  12       10.53       20.63      8.85 o 
   3   5  12       13.91        9.99      9.04 o 
 -10   6  12       57.61       43.03     13.56 o 
  -9   6  12        2.01       13.56     12.16 o 
  -8   6  12      159.96      134.70     16.84 o 
  -7   6  12      201.95      204.39     19.64 o 
  -6   6  12      261.62      249.76     22.45 o 
  -5   6  12      169.41      136.46     14.01 o 
  -4   6  12       64.00       75.99     10.97 o 
  -3   6  12      156.37      142.65      9.81 o 
  -2   6  12      331.23      283.17     19.89 o 
  -1   6  12      387.15      341.92     26.00 o 
   0   6  12        6.97        6.78      7.01 o 
   1   6  12       56.83       42.87      9.08 o 
   2   6  12      260.86      253.51     14.57 o 
 -10   7  12       52.20       45.84     14.50 o 
  -9   7  12       31.16        7.48     13.56 o 
  -8   7  12        5.57        0.47     12.63 o 
  -7   7  12       17.40        0.47     13.10 o 
  -6   7  12      123.27       90.17     13.15 o 
  -5   7  12       10.28       11.91     11.23 o 
  -4   7  12      123.85      147.25     17.19 o 
  -3   7  12      194.16      183.12     11.43 o 
  -2   7  12      823.99      720.26     58.86 o 
  -1   7  12      247.51      241.76     21.15 o 
   0   7  12        0.36       -2.25      7.38 o 
   1   7  12        0.72       -3.32      8.54 o 
  -9   8  12       16.35       24.79     14.50 o 
  -8   8  12       12.05       16.84     13.56 o 
  -7   8  12       10.52       -2.81     14.03 o 
  -6   8  12       12.64       17.31     14.97 o 
  -5   8  12      317.10      333.34     19.33 o 
  -4   8  12       52.92       58.62      9.05 o 
  -3   8  12      100.15      102.42     16.07 o 
  -2   8  12        3.32        0.76      8.56 o 
  -1   8  12       87.50       71.38     11.93 o 
   0   8  12        6.42       10.40     17.00 o 
  -8   9  12        0.62       31.80     15.90 o 
  -7   9  12        0.43        1.40     14.97 o 
  -6   9  12       84.49       43.50     18.24 o 
  -5   9  12       12.44       10.21      9.65 o 
  -4   9  12        0.77        2.18      9.42 o 
  -3   9  12       28.32       64.94     10.99 o 
  -2   9  12      175.74      168.06     21.31 o 
  -1   9  12       10.18       -9.12     13.56 o 
  -7  10  12      536.88      514.49     37.42 o 
  -6  10  12       31.94       21.05     18.71 o 
  -5  10  12        0.51        4.41     12.19 o 
  -4  10  12       59.69       55.17     15.32 o 
  -3  10  12        2.38       -9.47     11.27 o 
   0 -11  13      130.39      170.12     16.35 o 
   1 -11  13       70.24       81.06     10.92 o 
   2 -11  13       46.77       55.41     10.97 o 
   3 -11  13      143.02      135.91     11.30 o 
  -2 -10  13       12.58       16.94      9.51 o 
  -1 -10  13       67.08       71.67     10.77 o 
   0 -10  13       19.95       24.79      9.88 o 
   1 -10  13        0.19        1.88      9.12 o 
   2 -10  13        0.26       -7.17      8.57 o 
   3 -10  13       24.94       28.57     10.35 o 
   4 -10  13       67.27       60.30     13.93 o 
  -3  -9  13        5.07        1.34      8.05 o 
  -2  -9  13       33.52       61.27      9.84 o 
  -1  -9  13      310.83      339.24     16.31 o 
   0  -9  13       26.73       23.90      9.82 o 
   1  -9  13       50.05       60.65     10.08 o 
   2  -9  13       30.14       43.69     17.57 o 
   3  -9  13      185.91      199.28     12.34 o 
   4  -9  13       14.37        1.64     11.76 o 
   5  -9  13      164.97      188.81     23.15 o 
  -4  -8  13      126.20      124.45     14.24 o 
  -3  -8  13      114.71      122.43      9.40 o 
  -2  -8  13      531.84      538.76     20.57 o 
  -1  -8  13       47.47       42.97      9.31 o 
   0  -8  13       17.75        1.66      8.32 o 
   1  -8  13        4.74       11.77      8.33 o 
   2  -8  13      344.84      309.53     16.01 o 
   3  -8  13        1.80       -7.94      7.94 o 
   4  -8  13        7.02        1.17     12.84 o 
   5  -8  13      167.49      174.92     11.91 o 
   6  -8  13      249.21      264.26     26.66 o 
  -5  -7  13        8.90       -8.45     11.26 o 
  -4  -7  13      119.12      127.38     11.75 o 
  -3  -7  13       65.26       64.71     10.87 o 
  -2  -7  13       61.14       84.60      9.55 o 
  -1  -7  13        0.74       11.13      7.74 o 
   0  -7  13        8.98       15.98      8.21 o 
   1  -7  13      883.29      885.80     28.39 o 
   2  -7  13      217.58      249.38     16.34 o 
   3  -7  13       12.15        2.20     10.95 o 
   4  -7  13      288.80      303.96     16.73 o 
   5  -7  13       69.42       77.36     11.35 o 
   6  -7  13       97.01       99.62     20.11 o 
  -6  -6  13      311.22      315.30     21.48 o 
  -5  -6  13        0.69        2.33      9.73 o 
  -4  -6  13      320.36      316.65     14.05 o 
  -3  -6  13      193.61      189.08      8.46 o 
  -2  -6  13       25.53       33.17      6.89 o 
  -1  -6  13        1.15       -1.67      7.05 o 
   0  -6  13      164.65      145.33     10.24 o 
   1  -6  13       42.74       49.77      8.37 o 
   2  -6  13      102.56       83.84      9.33 o 
   3  -6  13      113.69      127.92      9.09 o 
   4  -6  13      481.09      494.09     15.88 o 
   5  -6  13      368.88      360.13     18.08 o 
   6  -6  13      151.49      167.75     16.87 o 
  -7  -5  13       41.33       56.16     11.55 o 
  -6  -5  13        9.55        5.35     10.75 o 
  -5  -5  13       15.93       20.41      9.90 o 
  -4  -5  13       77.41      104.52     12.22 o 
  -3  -5  13      110.34      134.24      7.10 o 
  -2  -5  13        9.55        8.16      6.05 o 
  -1  -5  13      465.35      428.45     16.94 o 
   0  -5  13      784.08      804.24     25.52 o 
   1  -5  13      450.34      471.87     18.51 o 
   2  -5  13      105.85       92.24      9.13 o 
   3  -5  13       26.51       33.84      7.16 o 
   4  -5  13      310.49      332.83     11.92 o 
   5  -5  13      495.43      504.23     19.04 o 
   6  -5  13      107.40       96.80     15.86 o 
  -7  -4  13       24.39       17.68     10.72 o 
  -6  -4  13        0.52        6.79      9.24 o 
  -5  -4  13       13.23        6.02      8.94 o 
  -4  -4  13       98.10       96.46     10.44 o 
  -3  -4  13      481.44      482.11     13.39 o 
  -2  -4  13       41.69       38.94      5.61 o 
  -1  -4  13       47.14       56.62      6.00 o 
   0  -4  13        2.08       -2.38      6.74 o 
   1  -4  13      219.22      202.30     11.29 o 
   2  -4  13       46.78       64.53      7.20 o 
   3  -4  13      556.49      529.77     21.20 o 
   4  -4  13       46.88       41.72      7.40 o 
   5  -4  13        1.27        5.01      7.88 o 
   6  -4  13      142.97      134.11     29.23 o 
  -8  -3  13       48.39       55.69     11.77 o 
  -7  -3  13       28.89       29.93     10.28 o 
  -6  -3  13       56.38       45.75      9.95 o 
  -5  -3  13       11.74       10.43      8.80 o 
  -4  -3  13      371.29      415.56     18.04 o 
  -3  -3  13      195.55      173.22      7.35 o 
  -2  -3  13      128.64      129.70      7.73 o 
  -1  -3  13      334.10      337.21     15.39 o 
   0  -3  13      565.18      559.37     19.38 o 
   1  -3  13      198.24      203.94     11.47 o 
   2  -3  13      865.49      921.28     25.08 o 
   3  -3  13       63.73       80.17      7.81 o 
   4  -3  13       70.89       77.94      7.95 o 
   5  -3  13      137.84      158.02     13.97 o 
   6  -3  13      206.46      257.91     19.99 o 
  -8  -2  13       92.80       98.53     17.05 o 
  -7  -2  13       16.09       11.10     13.04 o 
  -6  -2  13      357.00      353.68     21.48 o 
  -5  -2  13      481.05      452.53     19.68 o 
  -4  -2  13       63.51       44.45      8.52 o 
  -3  -2  13       93.60       86.30      8.27 o 
  -2  -2  13       76.87       80.90      6.49 o 
  -1  -2  13        7.09        1.81      5.15 o 
   0  -2  13       97.60       90.79      7.45 o 
   1  -2  13       99.45      116.62     12.22 o 
   2  -2  13     1110.44     1072.60     70.86 o 
   3  -2  13       98.18      114.96     11.33 o 
   4  -2  13       12.42       26.20      8.44 o 
   5  -2  13      246.39      241.80     19.29 o 
   6  -2  13       26.56       11.23     19.18 o 
  -9  -1  13       19.93       30.74     12.96 o 
  -8  -1  13        6.94       -2.78     11.05 o 
  -7  -1  13       11.76       10.15     10.73 o 
  -6  -1  13       37.63       47.08     11.46 o 
  -5  -1  13      234.60      259.53     16.50 o 
  -4  -1  13       68.99       51.92     14.03 o 
  -3  -1  13       22.79       31.98      8.19 o 
  -2  -1  13      335.46      326.05     12.71 o 
  -1  -1  13      311.20      282.98     15.44 o 
   0  -1  13      190.93      201.36      9.57 o 
   1  -1  13        5.25        6.44      6.35 o 
   2  -1  13       87.76       76.79     11.37 o 
   3  -1  13       55.62       48.48     13.96 o 
   4  -1  13       12.05       18.86      7.80 o 
   5  -1  13      257.80      251.60     30.17 o 
  -9   0  13       19.69       27.05     11.85 o 
  -8   0  13        1.44       -2.27     14.97 o 
  -7   0  13       42.07       40.62     11.46 o 
  -6   0  13       13.69       13.10     12.63 o 
  -5   0  13      148.40      172.59     18.24 o 
  -4   0  13      115.09      126.75     16.37 o 
  -3   0  13        9.75       11.77      7.64 o 
  -2   0  13       57.79       54.44      6.36 o 
  -1   0  13      201.10      196.38      9.87 o 
   0   0  13      491.03      508.95     19.51 o 
   1   0  13     1839.04     1760.78     56.96 o 
   2   0  13      136.02      119.64      9.43 o 
   3   0  13      111.76      153.31     10.69 o 
   4   0  13        3.52        5.08      9.06 o 
   5   0  13       22.52        4.87     16.14 o 
  -9   1  13        3.80        7.60     11.76 o 
  -8   1  13        9.82       17.19     10.99 o 
  -7   1  13       57.65       78.11     15.90 o 
  -6   1  13      192.01      233.39     20.58 o 
  -5   1  13      252.87      268.47     21.98 o 
  -4   1  13      615.06      625.80     36.48 o 
  -3   1  13     1010.61      960.20     44.90 o 
  -2   1  13     1328.22     1260.99     46.42 o 
  -1   1  13       20.96       42.43      7.72 o 
   0   1  13      127.20      128.78      8.35 o 
   1   1  13      142.65      132.39     20.73 o 
   2   1  13      128.66      130.13     10.01 o 
   3   1  13      354.89      365.90     23.78 o 
   4   1  13      592.22      609.38     34.49 o 
   5   1  13        4.37       14.10     11.99 o 
 -10   2  13       42.47       43.50     21.51 o 
  -9   2  13       22.41       24.09     11.05 o 
  -8   2  13      182.93      186.62     19.64 o 
  -7   2  13       99.45      117.40     16.84 o 
  -6   2  13        7.30       17.77     13.10 o 
  -5   2  13       18.07       21.98     13.10 o 
  -4   2  13       49.80       53.79     14.50 o 
  -3   2  13       85.30       87.61     14.27 o 
  -2   2  13       15.77       12.80      5.03 o 
  -1   2  13      177.93      176.84      8.10 o 
   0   2  13     1005.61      969.61     35.37 o 
   1   2  13      298.45      270.81     12.89 o 
   2   2  13       78.20       96.72      9.43 o 
   3   2  13       67.88       76.27     11.36 o 
   4   2  13       22.22       24.15      9.06 o 
 -10   3  13       23.97       28.00     11.67 o 
  -9   3  13        1.00        2.81     13.10 o 
  -8   3  13        7.95       10.29     13.56 o 
  -7   3  13        2.34       -6.08     12.63 o 
  -6   3  13       51.80       44.90     14.97 o 
  -5   3  13      151.43      177.26     19.64 o 
  -4   3  13     1145.21     1212.32     59.40 o 
  -3   3  13        6.89        2.47      8.08 o 
  -2   3  13        1.27        1.90      4.91 o 
  -1   3  13       51.78       53.79      6.36 o 
   0   3  13       72.39       75.86     10.16 o 
   1   3  13       69.93       47.03      8.22 o 
   2   3  13      882.55      904.80     38.31 o 
   3   3  13       38.48       49.85      9.50 o 
   4   3  13        5.57        0.95     10.32 o 
 -10   4  13      101.29      120.93     14.97 o 
  -9   4  13      155.49      154.35     19.18 o 
  -8   4  13       14.34        4.21     14.50 o 
  -7   4  13        0.98       -3.27     12.63 o 
  -6   4  13        0.86      -11.69     11.69 o 
  -5   4  13      276.33      263.32     22.45 o 
  -4   4  13        7.78        7.95     12.63 o 
  -3   4  13      212.96      187.62     26.89 o 
  -2   4  13       81.09      120.44     10.27 o 
  -1   4  13     1322.87     1371.34     54.44 o 
   0   4  13       62.66       40.15      7.92 o 
   1   4  13      154.84      188.39     17.77 o 
   2   4  13       78.42       82.29     16.65 o 
   3   4  13        3.09        3.44      9.26 o 
  -9   5  13        5.39      -13.10     13.10 o 
  -8   5  13        7.30       19.64     14.03 o 
  -7   5  13        0.68        2.81     14.03 o 
  -6   5  13      325.13      355.00     26.19 o 
  -5   5  13      477.80      496.25     33.68 o 
  -4   5  13      129.47      114.10     14.45 o 
  -3   5  13      442.19      425.61     88.40 o 
  -2   5  13      351.01      335.21     14.08 o 
  -1   5  13        2.58       -0.12      6.10 o 
   0   5  13       22.73       25.68      7.86 o 
   1   5  13      144.59      139.65     15.48 o 
   2   5  13       39.58       70.09     22.36 o 
  -9   6  13       14.29       13.10     14.03 o 
  -8   6  13       38.55       43.03     14.97 o 
  -7   6  13        7.15       14.50     14.50 o 
  -6   6  13       36.87       29.47     16.84 o 
  -5   6  13      165.90      199.71     17.51 o 
  -4   6  13       63.49       43.82     12.69 o 
  -3   6  13      551.30      545.60     22.48 o 
  -2   6  13      615.81      632.39     32.07 o 
  -1   6  13        1.64        5.16      6.71 o 
   0   6  13       29.29       23.66      8.75 o 
   1   6  13       40.23       33.28      9.48 o 
  -9   7  13        4.91       -4.21     14.50 o 
  -8   7  13       46.23       49.58     16.37 o 
  -7   7  13        2.18       -0.47     14.97 o 
  -6   7  13      417.00      436.85     32.27 o 
  -5   7  13       49.06       58.46     17.77 o 
  -4   7  13      213.56      197.24     18.20 o 
  -3   7  13        0.78       -3.36      8.12 o 
  -2   7  13      162.31      153.73     14.25 o 
  -1   7  13        5.42       -2.63      8.67 o 
   0   7  13      360.17      421.96     19.71 o 
  -8   8  13       26.19       20.11     14.97 o 
  -7   8  13       62.22       42.56     16.37 o 
  -6   8  13       26.18       35.08     16.84 o 
  -5   8  13       33.46       35.08     18.71 o 
  -4   8  13       17.19       30.48     11.19 o 
  -3   8  13      181.62      191.73     14.04 o 
  -2   8  13        0.74        0.83     11.18 o 
  -1   8  13       23.38       11.87      9.19 o 
  -7   9  13        2.48       -1.40     16.37 o 
  -6   9  13       57.18       21.51     18.24 o 
  -5   9  13      107.60      104.77     21.05 o 
  -4   9  13        1.66        6.60     18.24 o 
  -3   9  13       16.02       13.49     11.06 o 
   0 -10  14       14.33       19.04     12.98 o 
   1 -10  14       19.72       16.96      9.85 o 
   2 -10  14      144.15      161.80     12.97 o 
  -2  -9  14       73.64       79.06     10.68 o 
  -1  -9  14       18.92       13.75      9.77 o 
   0  -9  14       17.76        8.46      9.42 o 
   1  -9  14       25.32       18.68     10.70 o 
   2  -9  14       10.18       13.50      9.39 o 
   3  -9  14       21.20       16.35      9.18 o 
   4  -9  14      197.85      166.29     21.05 o 
  -4  -8  14       19.70       33.06     11.97 o 
  -3  -8  14       20.02       42.80      8.54 o 
  -2  -8  14        1.99       -1.52      9.62 o 
  -1  -8  14       14.00        4.38      8.73 o 
   0  -8  14      484.58      448.95     29.89 o 
   1  -8  14      357.00      399.95     30.99 o 
   2  -8  14       23.26       16.57     11.31 o 
   3  -8  14      445.89      438.51     32.35 o 
   4  -8  14        5.51        5.08     12.18 o 
  -5  -7  14       29.78       14.56     14.43 o 
  -4  -7  14       33.88       13.12     11.12 o 
  -3  -7  14       14.68       16.67      7.38 o 
  -2  -7  14       52.91       49.00      9.24 o 
  -1  -7  14        9.43        0.37      8.57 o 
   0  -7  14       34.52       29.97      9.17 o 
   1  -7  14        8.10        0.68      8.30 o 
   2  -7  14       35.78       50.17      9.33 o 
   3  -7  14      190.89      185.49     11.95 o 
   4  -7  14      673.83      732.40     33.26 o 
   5  -7  14        1.89       10.29     15.90 o 
  -5  -6  14        5.37        3.46     10.87 o 
  -4  -6  14        1.45        8.73      8.16 o 
  -3  -6  14       78.52       84.93      7.47 o 
  -2  -6  14        3.41       -4.81      9.62 o 
  -1  -6  14      393.77      388.72     21.04 o 
   0  -6  14      268.62      268.66     13.43 o 
   1  -6  14       34.98       30.17      8.33 o 
   2  -6  14      120.42      127.55     11.00 o 
   3  -6  14        0.41       -6.73      7.97 o 
   4  -6  14      214.95      214.12     13.03 o 
   5  -6  14       23.42       14.97     14.97 o 
  -6  -5  14        0.24      -10.67     10.67 o 
  -5  -5  14       68.64       75.68     15.68 o 
  -4  -5  14      253.28      249.15     12.62 o 
  -3  -5  14       41.54       37.69      7.88 o 
  -2  -5  14       35.70       27.60     10.58 o 
  -1  -5  14       20.77       11.54      7.66 o 
   0  -5  14      118.88      137.27     13.17 o 
   1  -5  14      225.66      212.01     12.23 o 
   2  -5  14      204.19      189.23     11.99 o 
   3  -5  14      362.01      398.87     17.35 o 
   4  -5  14       17.60       15.74      7.71 o 
   5  -5  14      108.16      116.85     14.37 o 
  -7  -4  14        0.35       -5.19     10.59 o 
  -6  -4  14       56.51       89.31     11.81 o 
  -5  -4  14       11.43       -3.70      9.56 o 
  -4  -4  14       94.14      102.83     15.97 o 
  -3  -4  14        0.32        1.16      4.53 o 
  -2  -4  14      641.50      616.19     23.87 o 
  -1  -4  14      716.62      750.06     24.35 o 
   0  -4  14        9.76       -2.66      7.09 o 
   1  -4  14      634.64      593.76     21.31 o 
   2  -4  14        8.52        6.94      7.50 o 
   3  -4  14       36.90       33.33      9.52 o 
   4  -4  14       53.42       53.20      8.79 o 
   5  -4  14        9.88       22.64     14.27 o 
  -7  -3  14       17.62       17.90     14.91 o 
  -6  -3  14       97.74       74.11     23.20 o 
  -5  -3  14        3.75       -1.71      9.20 o 
  -4  -3  14       98.98      103.06     11.76 o 
  -3  -3  14       42.49       27.53      7.23 o 
  -2  -3  14       13.69       16.41      5.25 o 
  -1  -3  14      137.92      153.76     11.55 o 
   0  -3  14       28.97       16.22      7.26 o 
   1  -3  14      896.74      934.61     28.98 o 
   2  -3  14      915.58      933.09     34.23 o 
   3  -3  14       78.89       79.21      9.07 o 
   4  -3  14      251.32      278.86     13.48 o 
   5  -3  14        4.13       13.64     10.65 o 
  -8  -2  14       45.84       57.53     20.35 o 
  -7  -2  14        3.57       11.88     11.94 o 
  -6  -2  14       19.90       14.85     11.46 o 
  -5  -2  14        2.84        5.77     19.88 o 
  -4  -2  14       34.81       36.80     11.05 o 
  -3  -2  14      856.53      868.46     73.20 o 
  -2  -2  14      429.74      415.80     21.61 o 
  -1  -2  14        0.75       -0.46      7.06 o 
   0  -2  14        8.55       19.73      7.01 o 
   1  -2  14       11.07        4.60      8.25 o 
   2  -2  14       72.20       44.94      9.92 o 
   3  -2  14        2.16       -5.89      7.98 o 
   4  -2  14      416.54      472.57     22.70 o 
   5  -2  14       28.97       14.57     11.65 o 
  -8  -1  14       13.03        0.50     12.63 o 
  -7  -1  14       70.12       68.98     13.13 o 
  -6  -1  14      518.60      552.65     55.19 o 
  -5  -1  14      229.17      246.42     32.04 o 
  -4  -1  14      649.83      707.65     39.76 o 
  -3  -1  14       12.49       12.53      8.72 o 
  -2  -1  14      441.38      427.17     15.68 o 
  -1  -1  14      120.97      138.43      8.72 o 
   0  -1  14     1226.92     1207.35     41.50 o 
   1  -1  14      506.63      487.95     28.76 o 
   2  -1  14        0.73        5.46      7.18 o 
   3  -1  14       36.02       43.97      8.69 o 
   4  -1  14       26.49       36.53      8.52 o 
  -9   0  14        8.98       -6.08     22.45 o 
  -8   0  14        0.03      -11.42     11.42 o 
  -7   0  14       63.93       63.91     12.70 o 
  -6   0  14       17.43       16.37     14.03 o 
  -5   0  14       27.13        9.82     13.56 o 
  -4   0  14       93.95      123.48     17.77 o 
  -3   0  14     1639.82     1722.92     57.21 o 
  -2   0  14        0.24        4.72      5.69 o 
  -1   0  14       29.25       36.76      6.89 o 
   0   0  14       69.36       55.19      8.86 o 
   1   0  14       76.44       63.48      8.59 o 
   2   0  14      118.51       99.60     11.69 o 
   3   0  14      388.87      445.10     22.31 o 
   4   0  14       11.63        6.93     11.67 o 
  -9   1  14        5.77        7.79     19.64 o 
  -8   1  14       91.53       85.41     14.04 o 
  -7   1  14       65.38       81.85     17.31 o 
  -6   1  14       38.66       41.16     13.56 o 
  -5   1  14      243.06      267.07     23.39 o 
  -4   1  14       46.99       54.25     16.37 o 
  -3   1  14      108.35      110.95     16.37 o 
  -2   1  14      177.06      181.83     11.41 o 
  -1   1  14      327.26      355.06     23.24 o 
   0   1  14      418.69      378.85     18.44 o 
   1   1  14        0.85        3.91      7.38 o 
   2   1  14       26.97       43.45      8.44 o 
   3   1  14       94.09       97.52     10.64 o 
   4   1  14       90.11       71.13     10.70 o 
  -9   2  14        0.98       26.04     18.71 o 
  -8   2  14        2.52       19.64     14.97 o 
  -7   2  14       67.28      104.30     18.24 o 
  -6   2  14        2.68       15.43     14.03 o 
  -5   2  14      520.45      566.40     36.48 o 
  -4   2  14      596.38      653.40     38.35 o 
  -3   2  14       46.53       55.28      9.72 o 
  -2   2  14      244.01      245.95     10.33 o 
  -1   2  14        2.09       -1.25      6.69 o 
   0   2  14       24.94       26.19      7.47 o 
   1   2  14      127.20      158.59     10.81 o 
   2   2  14       72.24       71.93     14.46 o 
   3   2  14        8.62        4.27      8.41 o 
  -9   3  14        2.54       -8.42     14.50 o 
  -8   3  14       58.87       70.62     16.37 o 
  -7   3  14        7.55       -3.74     14.50 o 
  -6   3  14      228.01      228.71     22.92 o 
  -5   3  14        0.14       -9.35     13.56 o 
  -4   3  14      256.16      316.18     25.26 o 
  -3   3  14       22.55       27.92     16.37 o 
  -2   3  14     1284.99     1277.37     55.90 o 
  -1   3  14      211.40      203.35     12.76 o 
   0   3  14       40.82       46.03      8.01 o 
   1   3  14        5.18        0.51      7.72 o 
   2   3  14       88.54       87.25     10.02 o 
   3   3  14       17.52       20.23      9.64 o 
  -9   4  14        7.94       18.24     14.97 o 
  -8   4  14       82.75       87.46     18.24 o 
  -7   4  14       58.72       41.63     15.43 o 
  -6   4  14      132.14      148.73     20.11 o 
  -5   4  14      204.18      205.79     21.98 o 
  -4   4  14        0.28        4.22     12.86 o 
  -3   4  14        1.97        5.80     12.01 o 
  -2   4  14       22.30       13.71      8.83 o 
  -1   4  14        7.85       10.28      6.57 o 
   0   4  14       38.53       51.87      8.65 o 
   1   4  14      128.80      138.94     11.15 o 
   2   4  14      153.27      156.45     12.05 o 
  -9   5  14      180.83      224.04     22.45 o 
  -8   5  14       21.64        9.82     15.43 o 
  -7   5  14      177.41      173.05     20.58 o 
  -6   5  14      273.28      333.48     27.13 o 
  -5   5  14      158.54      167.29     40.69 o 
  -4   5  14      151.44      163.05     17.75 o 
  -3   5  14      548.86      594.12     88.40 o 
  -2   5  14        5.50       -2.38     11.36 o 
  -1   5  14        0.39       -3.62      8.63 o 
   0   5  14        2.38        6.74      8.78 o 
   1   5  14        3.56        2.76      9.08 o 
  -8   6  14        7.68      -12.63     15.90 o 
  -7   6  14      253.92      268.94     25.72 o 
  -6   6  14       70.37       78.11     19.64 o 
  -5   6  14       35.54       40.22     18.24 o 
  -4   6  14       60.97       55.19     18.71 o 
  -3   6  14        1.71       -5.44     11.91 o 
  -2   6  14        2.61       -4.49     11.69 o 
  -1   6  14      263.71      298.83     30.31 o 
   0   6  14       27.31       15.60      8.90 o 
  -8   7  14        7.56      -15.43     15.43 o 
  -7   7  14       13.45       -8.42     16.37 o 
  -6   7  14       46.79       43.97     18.24 o 
  -5   7  14       40.20       55.19     19.18 o 
  -4   7  14      151.23      191.76     25.26 o 
  -3   7  14       38.42       43.97     20.58 o 
  -2   7  14        4.83        9.81     11.69 o 
  -1   7  14       14.85       32.76     12.52 o 
  -6   8  14      131.02      130.02     21.98 o 
  -5   8  14       14.45        7.02     18.24 o 
  -4   8  14        6.48        0.00     17.77 o 
  -3   8  14       90.76       84.19     22.45 o 
   0  -9  15      281.15      330.54     35.08 o 
   1  -9  15      149.65      151.17     12.91 o 
  -2  -8  15        0.91       -5.72      9.24 o 
  -1  -8  15        2.76       -8.95      8.95 o 
   0  -8  15        5.73        1.72      9.18 o 
   1  -8  15       36.36       31.53      9.48 o 
   2  -8  15       37.66       41.83      9.95 o 
   3  -8  15      290.34      282.73     15.16 o 
  -4  -7  15       54.80       35.55     17.77 o 
  -3  -7  15       17.06        8.69     12.81 o 
  -2  -7  15       62.50       51.32      9.47 o 
  -1  -7  15      114.67      143.82     13.94 o 
   0  -7  15       74.72       91.66     10.80 o 
   1  -7  15      145.09      144.74     16.26 o 
   2  -7  15        2.57       16.38      9.41 o 
   3  -7  15        3.59       -0.85      8.86 o 
  -5  -6  15       66.87       55.01     14.48 o 
  -4  -6  15        6.70       11.77     11.81 o 
  -3  -6  15       42.25       36.84     12.24 o 
  -2  -6  15       35.32       41.01      8.64 o 
  -1  -6  15        8.01        1.86      8.20 o 
   0  -6  15      157.83      173.03     11.86 o 
   1  -6  15      107.83      128.48     12.05 o 
   2  -6  15      268.24      257.06     14.45 o 
   3  -6  15        3.73       -0.58      8.38 o 
   4  -6  15        2.63       -0.47     14.97 o 
  -5  -5  15       12.05        6.68     11.24 o 
  -4  -5  15       43.46       36.85      9.36 o 
  -3  -5  15        4.08        2.18      9.50 o 
  -2  -5  15      598.39      625.91     32.44 o 
  -1  -5  15       64.65       57.59      8.99 o 
   0  -5  15       71.95       69.15      9.25 o 
   1  -5  15       24.88       33.37      8.69 o 
   2  -5  15        7.99        6.11      8.41 o 
   3  -5  15        2.71       -6.44      9.24 o 
   4  -5  15        7.81        7.79      9.17 o 
  -6  -4  15       71.15       47.43     12.21 o 
  -5  -4  15       22.32       -1.44     10.64 o 
  -4  -4  15       24.40       39.36     11.06 o 
  -3  -4  15      125.64      113.73     10.05 o 
  -2  -4  15      194.51      201.32     12.95 o 
  -1  -4  15      299.73      311.69     14.40 o 
   0  -4  15      598.54      616.69     21.84 o 
   1  -4  15      479.65      491.44     25.43 o 
   2  -4  15      118.73      116.98     17.76 o 
   3  -4  15      150.36      172.15     29.93 o 
   4  -4  15       29.18       39.04     10.29 o 
  -7  -3  15        5.49        1.32     13.57 o 
  -6  -3  15       42.00       34.42     17.77 o 
  -5  -3  15       51.54       55.84     13.51 o 
  -4  -3  15      401.85      402.24     36.95 o 
  -3  -3  15      379.73      373.67     16.61 o 
  -2  -3  15       81.52       91.95     13.85 o 
  -1  -3  15       56.44       72.88      9.86 o 
   0  -3  15        2.38        7.25      8.60 o 
   1  -3  15        9.03       -2.80      8.86 o 
   2  -3  15        0.20        2.05      8.86 o 
   3  -3  15       48.66       67.89     11.38 o 
   4  -3  15       59.20       48.43     19.41 o 
  -7  -2  15       97.68       84.45     32.04 o 
  -6  -2  15      157.72      167.35     16.78 o 
  -5  -2  15       19.77       18.89     11.23 o 
  -4  -2  15       42.89       46.49     11.52 o 
  -3  -2  15       29.98       34.54     10.11 o 
  -2  -2  15       51.95       54.12      9.89 o 
  -1  -2  15      961.71      974.84     34.53 o 
   0  -2  15      449.37      415.20     26.19 o 
   1  -2  15       29.86       18.94      8.93 o 
   2  -2  15       13.09       -0.82      9.19 o 
   3  -2  15        3.80       11.42      9.57 o 
   4  -2  15       56.75       58.28      9.39 o 
  -7  -1  15       83.06       84.93     14.61 o 
  -6  -1  15      102.36      122.36     14.91 o 
  -5  -1  15       11.52       10.90     10.65 o 
  -4  -1  15      620.31      735.72     42.09 o 
  -3  -1  15       49.06       31.24     10.44 o 
  -2  -1  15       13.70        4.02      9.74 o 
  -1  -1  15      159.43      166.60     11.91 o 
   0  -1  15       35.26       34.74     13.56 o 
   1  -1  15        0.25       12.63      8.60 o 
   2  -1  15      147.34      136.70     20.81 o 
   3  -1  15      171.78      167.02     16.53 o 
  -8   0  15       45.21       50.72     13.37 o 
  -7   0  15       11.89        7.37     11.32 o 
  -6   0  15      305.25      372.30     28.53 o 
  -5   0  15        9.80        1.40     14.97 o 
  -4   0  15       36.74       42.56     17.31 o 
  -3   0  15       27.72       25.49     10.05 o 
  -2   0  15      232.76      251.91     12.15 o 
  -1   0  15      532.86      483.63     20.91 o 
   0   0  15      225.97      194.48     19.41 o 
   1   0  15       13.41        8.69      9.09 o 
   2   0  15      172.15      176.01     13.55 o 
   3   0  15      125.65      116.80     16.17 o 
  -8   1  15        4.89        0.92     12.24 o 
  -7   1  15        5.44       14.97     15.43 o 
  -6   1  15      329.31      362.01     28.53 o 
  -5   1  15      659.51      703.44     41.63 o 
  -4   1  15        1.55        3.74     14.03 o 
  -3   1  15       98.18       90.85     15.43 o 
  -2   1  15       20.23       13.98      5.93 o 
  -1   1  15       33.75       34.65      8.65 o 
   0   1  15      127.33      132.77     11.52 o 
   1   1  15       62.58       44.09     10.05 o 
   2   1  15        4.34        2.75      8.17 o 
   3   1  15      273.22      255.05     14.03 o 
  -8   2  15       22.03       28.53     17.31 o 
  -7   2  15       59.10       72.03     18.24 o 
  -6   2  15       21.70       49.58     17.77 o 
  -5   2  15       72.53      140.78     19.64 o 
  -4   2  15       31.75       43.03     16.84 o 
  -3   2  15      347.02      399.63     26.41 o 
  -2   2  15      310.09      327.17     23.83 o 
  -1   2  15       15.53       18.63      8.43 o 
   0   2  15       11.66       15.33      8.77 o 
   1   2  15      403.01      388.66     26.66 o 
   2   2  15       25.75       26.49      9.10 o 
  -8   3  15       24.58       35.08     17.31 o 
  -7   3  15       40.92       59.87     17.77 o 
  -6   3  15      570.36      619.25     39.76 o 
  -5   3  15        9.98        8.89     15.90 o 
  -4   3  15       31.75       37.97     13.32 o 
  -3   3  15      123.05      111.77     16.17 o 
  -2   3  15       56.66       43.43     10.48 o 
  -1   3  15       24.45       20.06      8.09 o 
   0   3  15       83.28       91.47     11.11 o 
   1   3  15      246.42      243.82     30.13 o 
  -8   4  15       76.08       82.79     18.71 o 
  -7   4  15       60.18       44.43     17.77 o 
  -6   4  15       61.77       44.43     18.24 o 
  -5   4  15      113.43      147.80     21.98 o 
  -4   4  15      138.39      141.72     22.45 o 
  -3   4  15       18.68       -2.86     13.78 o 
  -2   4  15      130.65      103.43     15.20 o 
  -1   4  15        1.46       -2.27      8.20 o 
   0   4  15      129.85      145.17     18.47 o 
   1   4  15      194.91      229.07     13.61 o 
  -7   5  15       97.15      137.51     21.05 o 
  -6   5  15        0.22        3.27     17.31 o 
  -5   5  15      140.58      113.65     22.45 o 
  -4   5  15        5.55       32.74     18.24 o 
  -3   5  15        4.89        0.08     13.26 o 
  -2   5  15      226.03      200.14     17.74 o 
  -1   5  15       15.48       -0.65     11.93 o 
   0   5  15       29.77       34.14      9.30 o 
  -7   6  15        2.12        0.47     17.77 o 
  -6   6  15       11.33       -5.14     18.24 o 
  -5   6  15        1.57      -17.77     17.77 o 
  -4   6  15       78.80       81.38     21.51 o 
  -3   6  15      198.51      275.48     29.47 o 
  -2   6  15        6.13        2.81     14.97 o 
  -5   7  15        8.19       -6.08     18.24 o 
  -4   7  15        2.72       -9.82     19.18 o 
  -2  -7  16        0.06        4.28     10.10 o 
  -1  -7  16       20.32       13.98      9.31 o 
   0  -7  16        6.80        7.37     10.78 o 
   1  -7  16       51.73       37.73     10.13 o 
  -3  -6  16      443.87      527.69     43.26 o 
  -2  -6  16      272.03      299.12     15.12 o 
  -1  -6  16        1.32        2.73      8.65 o 
   0  -6  16       61.28       61.21     10.18 o 
   1  -6  16       25.78       24.18      9.41 o 
   2  -6  16       18.85       20.23      9.73 o 
  -4  -5  16       10.67        6.72     14.32 o 
  -3  -5  16      105.36      113.00     22.22 o 
  -2  -5  16        5.22       -1.19      7.84 o 
  -1  -5  16       39.17       31.08      8.85 o 
   0  -5  16       59.53       80.07     15.12 o 
   1  -5  16      386.36      361.56     16.99 o 
   2  -5  16        2.15       -1.78      8.98 o 
  -5  -4  16       46.45       29.64     18.01 o 
  -4  -4  16      282.59      253.28     19.24 o 
  -3  -4  16       12.01       -4.68     14.97 o 
  -2  -4  16        6.66        3.64      8.39 o 
  -1  -4  16        5.77        4.12      8.98 o 
   0  -4  16       39.89       42.38      9.99 o 
   1  -4  16       53.51       54.78     10.58 o 
   2  -4  16       45.15       53.34     10.74 o 
  -6  -3  16        2.70        3.41     15.43 o 
  -5  -3  16       45.90       56.91     17.07 o 
  -4  -3  16        0.82       -1.23     11.91 o 
  -3  -3  16       27.79       33.11      9.55 o 
  -2  -3  16      198.37      192.74     12.01 o 
  -1  -3  16       73.45       90.45     13.33 o 
   0  -3  16      407.23      383.91     39.76 o 
   1  -3  16      123.08      113.09     12.52 o 
   2  -3  16       13.53       21.11      9.86 o 
  -6  -2  16        1.93       -9.40     12.45 o 
  -5  -2  16      104.31      118.51     19.41 o 
  -4  -2  16      129.07      150.14     15.69 o 
  -3  -2  16       28.55       25.34     11.01 o 
  -2  -2  16      158.19      155.92     10.98 o 
  -1  -2  16      109.86      101.70     12.39 o 
   0  -2  16       70.42       57.18     10.24 o 
   1  -2  16        5.50       -9.05      9.05 o 
   2  -2  16       64.65       75.46     11.56 o 
  -6  -1  16       39.82       32.02     18.01 o 
  -5  -1  16       13.43       11.79     11.32 o 
  -4  -1  16       16.01       12.63     16.84 o 
  -3  -1  16      232.82      217.80     28.06 o 
  -2  -1  16       53.08       69.20      8.64 o 
  -1  -1  16      400.89      373.07     21.51 o 
   0  -1  16       42.51       31.57     10.05 o 
   1  -1  16      303.29      324.13     30.87 o 
   2  -1  16      291.67      300.49     17.69 o 
  -7   0  16       67.24       61.69     14.61 o 
  -6   0  16      190.80      231.52     24.79 o 
  -5   0  16       32.28       14.50     15.90 o 
  -4   0  16        1.40        7.02     17.77 o 
  -3   0  16        5.00       13.12     10.68 o 
  -2   0  16       25.68       20.28     10.62 o 
  -1   0  16      131.35      134.46     11.35 o 
   0   0  16        5.21        1.17      9.32 o 
   1   0  16       21.20       39.10     18.94 o 
   2   0  16      382.49      392.03     21.00 o 
  -7   1  16        0.78       -9.35     16.37 o 
  -6   1  16        3.76       22.45     16.37 o 
  -5   1  16       26.25       19.64     18.24 o 
  -4   1  16        1.44       -9.82     14.97 o 
  -3   1  16      190.89      242.04     20.34 o 
  -2   1  16      181.24      174.11     17.04 o 
  -1   1  16        0.14        4.30      8.20 o 
   0   1  16      203.36      195.88     14.18 o 
   1   1  16       52.66       52.42     10.71 o 
  -7   2  16       54.57       94.01     21.05 o 
  -6   2  16        2.17        1.40     17.77 o 
  -5   2  16       20.16       27.13     16.37 o 
  -4   2  16        1.79        9.35     15.90 o 
  -3   2  16      316.17      313.67     16.41 o 
  -2   2  16        6.44       21.98     14.03 o 
  -1   2  16        1.97        0.18      8.43 o 
   0   2  16      191.77      192.35     13.78 o 
   1   2  16      307.61      281.33     17.01 o 
  -7   3  16        5.36       23.85     18.24 o 
  -6   3  16        5.04      -12.63     16.84 o 
  -5   3  16        0.87       27.60     18.71 o 
  -4   3  16      221.64      228.24     26.66 o 
  -3   3  16      144.78      134.68     34.84 o 
  -2   3  16       26.49       22.92     14.50 o 
  -1   3  16       64.36       99.73     10.44 o 
   0   3  16      108.64      123.84     12.24 o 
  -6   4  16        0.94      -16.84     16.84 o 
  -5   4  16       36.27       43.03     20.11 o 
  -4   4  16       27.84       28.53     19.64 o 
  -3   4  16       17.57       15.90     19.18 o 
  -2   4  16        5.76       14.97     14.50 o 
  -1   4  16       72.72       73.60      9.95 o 
  -5   5  16      104.83      116.46     22.45 o 
  -4   5  16      256.70      288.58     31.34 o 
  -3   5  16        2.19       10.76     18.71 o 
  -1  -5  17        4.67       10.04     13.10 o 
  -3  -4  17       42.91       17.77     16.37 o 
  -2  -4  17        7.52       13.79      8.83 o 
  -1  -4  17      275.48      271.34     16.25 o 
   0  -4  17      190.57      185.59     17.54 o 
  -4  -3  17        8.85        8.33     13.03 o 
  -3  -3  17       18.10       21.05     15.43 o 
  -2  -3  17       52.72       59.58      9.07 o 
  -1  -3  17        9.57       -0.78     15.67 o 
   0  -3  17        0.62       -2.70      9.72 o 
  -4  -2  17        0.72      -12.43     13.06 o 
  -3  -2  17        1.89       10.76     14.50 o 
  -2  -2  17      558.53      609.43     38.35 o 
  -1  -2  17      150.63      175.11     13.15 o 
   0  -2  17       83.75       91.25     15.90 o 
  -5  -1  17       25.57       24.65     15.67 o 
  -4  -1  17        2.30      -18.24     18.24 o 
  -3  -1  17       14.72       10.76     15.90 o 
  -2  -1  17       95.97       72.03     17.31 o 
  -1  -1  17        0.01        5.14     15.67 o 
   0  -1  17        3.16       -3.73      9.24 o 
  -5   0  17       13.23       -6.08     17.31 o 
  -4   0  17       90.26      125.35     21.98 o 
  -3   0  17      221.81      198.31     21.98 o 
  -2   0  17       43.74       18.71     15.43 o 
  -1   0  17      135.45      143.76     12.01 o 
   0   0  17       79.27       85.87     11.32 o 
  -5   1  17       11.72       26.66     19.64 o 
  -4   1  17      478.39      527.58     37.88 o 
  -3   1  17        1.85      -11.69     15.43 o 
  -2   1  17        1.26        2.34     15.43 o 
  -1   1  17       49.71       57.13      9.95 o 
  -5   2  17       23.22       38.35     19.18 o 
  -4   2  17       51.78       97.28     22.92 o 
  -3   2  17      263.04      283.44     24.79 o 
  -2   2  17       19.95       35.55     15.90 o 
                                                 
